# Supplementary material for: Facile: a command-line network compiler for systems biology
Source: BMC Syst Biol. 2007 Aug 3;1:36. doi: 10.1186/1752-0509-1-36 (PMC1976619; doi:10.1186/1752-0509-1-36)
Supplement: Additional file 1 — Facile source code. the Perl source code for the Facile command-line tool. [file 1752-0509-1-36-S1.gz]

Archive with 43 entries (42 files):
- facile_RELEASE_V20
- facile_RELEASE_V20/Makefile
- facile_RELEASE_V20/addNumerics2Xpp.pl
- facile_RELEASE_V20/autoIc.pl
- facile_RELEASE_V20/facile.pl
- facile_RELEASE_V20/mat2pow.pl
- facile_RELEASE_V20/AUTO.pm
- facile_RELEASE_V20/Globals.pm
- facile_RELEASE_V20/Maple.pm
- facile_RELEASE_V20/Mathematica.pm
- facile_RELEASE_V20/Matlab.pm
- facile_RELEASE_V20/Moiety.pm
- facile_RELEASE_V20/Node.pm
- facile_RELEASE_V20/Parser.pm
- facile_RELEASE_V20/Reaction.pm
- facile_RELEASE_V20/SBML.pm
- facile_RELEASE_V20/Stoch.pm
- facile_RELEASE_V20/Variable.pm
- facile_RELEASE_V20/XPP.pm
- facile_RELEASE_V20/example1.eqn
- facile_RELEASE_V20/example5.eqn
- facile_RELEASE_V20/example6.eqn
- facile_RELEASE_V20/example_cornish.eqn
- facile_RELEASE_V20/example_dimerization.eqn
- facile_RELEASE_V20/example_identical_binding_sites_alt.eqn
- facile_RELEASE_V20/example_identical_binding_sites.eqn
- facile_RELEASE_V20/example_loop_and_chain.eqn
- facile_RELEASE_V20/example_Markevich.eqn
- facile_RELEASE_V20/example_michaelis_menten.eqn
- facile_RELEASE_V20/example_moiety_repeated_velocity.eqn
- facile_RELEASE_V20/example_PKC.eqn
- facile_RELEASE_V20/repression.eqn
- facile_RELEASE_V20/testMatlab.eqn
- facile_RELEASE_V20/testStoch.eqn
- facile_RELEASE_V20/example_cornish.cmd
- facile_RELEASE_V20/example_dimerization.cmd
- facile_RELEASE_V20/example_loop_and_chain.cmd
- facile_RELEASE_V20/example_Markevich.cmd
- facile_RELEASE_V20/example_moiety_repeated_velocity.cmd
- facile_RELEASE_V20/example_PKC.cmd
- facile_RELEASE_V20/run_testcases.cmd
- facile_RELEASE_V20/testMatlab.cmd
- facile_RELEASE_V20/testStoch.cmd
