# Supplementary material for: Facile: a command-line network compiler for systems biology
Source: BMC Syst Biol. 2007 Aug 3;1:36. doi: 10.1186/1752-0509-1-36 (PMC1976619; doi:10.1186/1752-0509-1-36)
Supplement: Additional file 1 — Facile source code. the Perl source code for the Facile command-line tool. [file 1752-0509-1-36-S1.gz › facile_RELEASE_V20/Makefile]

#####################################################################################
# File:     Makefile
# Synopsys: Makefile for Facile application
# Author:   J. Ollivier
#####################################################################################
#####################################################################################
# Concurrent Version System (CVS) information:
# --------------------------------------------
# $RCSfile: Makefile,v $
# $Date: 2006/11/24 22:40:09 $
# $Revision: 1.2 $
# $Author: ollivier $
######################################################################################

do_nothing:
	@echo "To make a tarball, try 'make tarball'"

RELEASE = RELEASE_V20
RELEASE_FILES = Makefile *.pl *.pm *.eqn *.cmd
TARBALL_DIR = facile_$(RELEASE)

tarball:
	mkdir -p $(TARBALL_DIR)
	cp -p $(RELEASE_FILES) $(TARBALL_DIR)
	tar -czf $(TARBALL_DIR).tar.gz $(TARBALL_DIR)
	rm -rf $(TARBALL_DIR)
