# Supplementary material for: Facile: a command-line network compiler for systems biology
Source: BMC Syst Biol. 2007 Aug 3;1:36. doi: 10.1186/1752-0509-1-36 (PMC1976619; doi:10.1186/1752-0509-1-36)
Supplement: Additional file 1 — Facile source code. the Perl source code for the Facile command-line tool. [file 1752-0509-1-36-S1.gz › facile_RELEASE_V20/addNumerics2Xpp.pl]

#!/usr/bin/perl -w
###############################################################################
## File:    addNumerics2Xpp.pl 
## Synopsys:  Adds XPP configuration options to the end of the XPP file 
##            created by eqnconvert. 
###############################################################################
## Detailed Description:
## ---------------------
##
###############################################################################
#-#$$##########################################################################
#- Concurrent Version System (CVS) information:
#----------------------------------------------
#- $RCSfile: addNumerics2Xpp.pl,v $
#- $Date: 2006/09/01 21:14:12 $
#- $Revision: 1.1 $
#- $Author: fs226 $
#  $Log: addNumerics2Xpp.pl,v $
#  Revision 1.1  2006/09/01 21:14:12  fs226
#  -- Creation.
#
###############################################################################
my $odeFile = shift;
my @lines;
if ( ! defined($odeFile) ) {
    die "Usage: setSet.pl <xpp_input_file>\nSupply ode file suitable for XPP.\n";
}
$odeFile="./".$odeFile;
#
open(AP,"$odeFile") || die "can't open $odeFile";
while (<AP>) {
    if ($_ !~ (/^\@|^done$/)){push(@lines, $_);}
}
close AP;

open(AP,">$odeFile") || die "can't open $odeFile";
foreach $line (@lines){
    print AP $line;
}
close AP;

open(AP,">>$odeFile") || die "can't open $odeFile";
print AP "@ TOTAL=-200,DT=0.005,METH=2rb,ATOLER=0.005,TOLER=0.005,BOUND=5100,XLO=0,YLO=0,XHI=200,YHI=1.5,YP=ca\n";
print AP "@ autovar=ca,parmin=0.2,parmax=0.8,autoxmin=0.2,autoxmax=0.8,autoymin=0,autoymax=1.5\n";
print AP "@ ntst=35,dsmin=1e-4,dsmax=2e-3,ds=1e-3,epsl=1e-6,epsu=1e-6,epss=1e-4\n";
print AP "done\n";
close AP;
