# Supplementary material for: Facile: a command-line network compiler for systems biology
Source: BMC Syst Biol. 2007 Aug 3;1:36. doi: 10.1186/1752-0509-1-36 (PMC1976619; doi:10.1186/1752-0509-1-36)
Supplement: Additional file 1 — Facile source code. the Perl source code for the Facile command-line tool. [file 1752-0509-1-36-S1.gz › facile_RELEASE_V20/autoIc.pl]

#!/usr/bin/perl -w
#!/usr/bin/perl -w
###############################################################################
## File:   autoIc.pl
## Synopsys:  swaps the ICs in the AUTO file (from input file passed onto eqnconvert) by the initial data point to be used by AUTO
###############################################################################
## Detailed Description:
## ---------------------
##
###############################################################################
#-#$$##########################################################################
#- Concurrent Version System (CVS) information:
#----------------------------------------------
#- $RCSfile: autoIc.pl,v $
#- $Date: 2006/11/03 18:04:10 $
#- $Revision: 1.2 $
#- $Author: fs226 $
#  $Log: autoIc.pl,v $
#  Revision 1.2  2006/11/03 18:04:10  fs226
#  -- add code to make it more friendly to matlab output
#
#  Revision 1.1  2006/09/01 21:19:00  fs226
#  -- Creation.
#
#  Revision 1.1  2006/09/01 21:14:12  fs226
#  -- Creation.
#
###############################################################################
### Passes ODE solutions to AUTO from XPP data file.
### AUTO starts continuation runs from steady state solutions (either fixed pts or limit cycle).
### This script takes the values of all variables at a fixed point and feeds them into an AUTO .c file.
###
### Input: data file from XPP (constructed from the data window in XPP).  Last row should be fixed point.
### Output: uses the auto.c file and substitutes initial values for those from the last row of data file.
###
use Cwd;
my $dir = getcwd;
$fileData = $ARGV[0];
$fileC = $ARGV[1];
if ( !defined($fileData) || !defined($fileC) ) {
        die "Error: No input found.\nUsage:  autoIc.pl <file_data.dat> <file_auto.c>\nwhere <file_data.dat> is xpp data file and <file_auto.c> is .c file for AUTO.\n";
      }
my $inputData=$dir."/".$fileData;
my $inputC=$dir."/".$fileC;
my $outputC=$dir."/".$fileC;
##
open(DATA, $inputData);
my @lines=<DATA>;
$lines[@lines-1] =~ s/^\s*//;
my @data=split(/\s+/,$lines[@lines-1]);
close DATA;
##
open(INPUTC, $inputC);
@lines=<INPUTC>;
my $j=0;
foreach $line (@lines){

    if ($line =~ m/(^u\[[0-9].*\] \= \(doublereal\))(.*)/){
      $j++;
      $line =~ s/(^u\[[0-9].*\] \= \(doublereal\))(.*)/$1$data[$j]\;/;
    }
}
close INPUTC;
##
open(OUTPUTC, ">$outputC");
foreach $line (@lines){
  print OUTPUTC $line;
}
close OUTPUTC;
