# Supplementary material for: Facile: a command-line network compiler for systems biology
Source: BMC Syst Biol. 2007 Aug 3;1:36. doi: 10.1186/1752-0509-1-36 (PMC1976619; doi:10.1186/1752-0509-1-36)
Supplement: Additional file 1 — Facile source code. the Perl source code for the Facile command-line tool. [file 1752-0509-1-36-S1.gz › facile_RELEASE_V20/facile.pl]

#!/usr/bin/perl -w
############################################################################
## File:     facile.pl
## Synopsys: Convert chemical kinetic equations into simulatable objects.  
##           Simulation targets are Matlab or Mathematica, ODE or 
##           stochastic simulations.
## Authors:  J. Ollivier, F. Siso, P. Swain, U. Skalska
#############################################################################
## Detailed Description:
## ---------------------
##
##############################################################################
## TO DO:
##
## 1.
##
###############################################################################
## QUICK HELP
###############################################################################
#-
#- eqnconvert.pl [options] input_file
#-
#- arguments: input_file or '-' for STDIN
#-
#- options:
#-   -H           extended help screen
#-   -h           quick help screen
#-   -q           quiet mode, suppresses some warnings
#-   -o (prefix)  specifies prefix for output files
#-   -M           Mathematica output (default)
#-   -L           Maple output
#-   -m           Matlab output (optionally with -r)
#-   -t           final integration time 'tf' (Matlab; default NO_TIME_SPECIFIED)
#-   -v           sampling time list for state vector (Matlab; defaults '[t0 tf]')
#-   -k           progress messages tick interval (Matlab)
#-   -l           ode solver (Matlab; defaults to ode23s)
#-   -n           option string for odeset (Matlab)
#-   -e           list of times where system params change discontinuously (Matlab, StochSim)
#-   -s           stochastic simulation output with Matlab conversion script
#-   -x           XPP output (optionally with -r)
#-   -a           AUTO output, implies (-r) (optionally with -A)
#-   -A (file)    Reads initial solution from file
#-   -r           Reduce equations using moiety and constraint identification algorithm
#-   -R           Same as -r except that stoichiometry matrix is output
#-   -C           Specify compartment volume (in L)
#-   -E           Echo output to STDOUT
#-   -V           More verbose output
#-   -S           Export to SBML
#-
#+ If -o option is not used, facile uses the name of input file, with extension
#+ (e.g. .txt or .eqn) removed, as output file prefix.
#+
#+ EXAMPLES:
#+
#+ facile.pl <input file>               # defaults to Mathematica output
#+ facile.pl -E <input file>            # echo Mathematica eqns to screen
#+ facile.pl -m <input file>            # generates Matlab scripts
#+ facile.pl -s <input file>            # output for stochastic simulator
#+ echo 'A+B->C; f=1' | facile.pl -E -  # grab equation from stdin and display
#+
##############################################################################
## EXTENDED HELP
##############################################################################
#+
#+    The input file is divided into sections and is assumed to begin with
#+    an EQN section.  The other sections include the INIT section where
#+    initial values are specified.  Sections are delimited with the new
#+    section name on its own line (see examples below).
#+
#+    The EQN section contains reaction equations which are written with associated
#+    rate constants or velocities. Duplicate reactions are accepted and
#+    cause extra terms in the rate equations.  Use 'null' for a
#+    source or a sink.  The reaction kinetics follow the mass-action law
#+    if written with '<->', '->', or '<-' (in which case you supply a rate
#+    constant), or they interpreted as rate equations if written with
#+    '<=>', '=>', or '<=' (in which case one supplies the reaction velocity).
#+
#+    The EQN section may also contain stand-alone node and variable definitions.
#+    Variables may be constants or quoted expressions.
#+
#+    When an expression is given for the rate constant of a reaction in mass-action
#+    law form, the treatment is different depending on the simulation
#+    target.  If Matlab output is required, the rate expression is included verbatim
#+    in the appropriate differential equation.  Hence any valid Matlab expression
#+    can be supplied, including functions of time and/or of concentrations.
#+
#+    For a stochastic sim, the rate expression in quotes is evaluated at t=0
#+    and at each time supplied as a simulation event.  The stochastic simulator
#+    uses the evaluated value until the next simulation event.  Hence only
#+    discontinuous, discrete rate value changes are supported.  The expression
#+    must evaluate to a constant between the supplied event times.  Currently,
#+    the function square() can be included in the expression, and also the
#+    value 'pi'.
#+
#+    Comments must start with '//' or '#'.
#+    The reactions can also be written without the +'s.  
#+
#+    Here is an examples EQN section:
#+
#+ EQN:    # not needed if first section
#+ A + B <-> C;   f1=0.7; b1=0.2         # binary reversible reaction
#+ C   C -> D;    f2=2                   # the '+' is optional
#+ null  -> X;    f3=1.5                 # creation (source)
#+ null <-> C;    f4=f3; b2=0.3          # creation and destruction 
#+ C     -> null; d1= 0.2                # destruction (sink) 
#+ null  -> X;    f3                     # duplicate reaction; X created at rate of 2*f3=3.0M/s
#+ X     -> null; f6="square(2*pi*t)+1"  # time-varying sink, T=1 s, A=2Hz
#+ mRNA => mRNA + P;   ftr="mRNA/(1+mRNA)" # Example of simple rate-law to model transcription
#+
#+    The INIT section specifies the end of reaction equations and
#+    the start of initial values.  Example:
#+
#+ INIT
#+ A=4;
#+ B=2;
#+ C=1;
#+ Y=5;
#+ Z=5;
#+
##############################################################################
#+ Concurrent Version System (CVS) information:
#+ --------------------------------------------
#+ $RCSfile: facile.pl,v $
#+ $Date: 2006/11/24 20:44:06 $
#+ $Revision: 1.5 $
#+ $Author: ollivier $
#  $Log: facile.pl,v $
#  Revision 1.5  2006/11/24 20:44:06  ollivier
#  -- Always output version and copyright info
#
#  Revision 1.4  2006/11/23 22:31:34  ollivier
#  -- Fix to make option -a turn on option -r
#
#  Revision 1.3  2006/11/23 22:15:50  ollivier
#  -- Check perl version and add --version switch
#
#  Revision 1.2  2006/11/23 04:58:12  ollivier
#  -- Fix bug report by fs226 whereby if a xxx_moi bifurcation parameter
#     is specified but system is not reduced, then the xxx_moi value is never
#     calculated and stays at the default value 'to_be_determined.  Fix is
#     simply not to process bifurcation section unless AUTO output was desired,
#     in which case the system is reduced.
#
#  Revision 1.1  2006/11/21 18:43:35  ollivier
#  File renamed from eqnconvert.pl
#
#  Revision 1.44  2006/11/21 18:33:54  ollivier
#  -- Updated help section
#
#  Revision 1.43  2006/11/07 18:55:28  ollivier
#  -- Separate out directory from input file argument and process appropriately
#
#  Revision 1.42  2006/11/06 20:33:33  ollivier
#  -- Add compile-time check for LibSBML, issuing error if not present and -S switch used
#
#  Revision 1.41  2006/11/06 20:22:35  ollivier
#  -- Check of presence of LibSBML when required
#
#  Revision 1.40  2006/11/06 18:43:42  ollivier
#  -- Make sure that input file exists
#
#  Revision 1.39  2006/11/03 23:02:24  fs226
#  -- Add option -R.  Same as -r except that stoichiometry matrix is output to file
#  -- Modify call to printXppInputFile() so that XPP configuration options from the input file
#     are printed on XPP output
#
#  Revision 1.38  2006/10/25 00:25:50  ollivier
#  -- Added Maple support
#
#  Revision 1.37  2006/10/24 19:24:00  fs226
#  -- Add -A switch to read AUTO initial solution from data file
#  -- Update help to include -A switch
#  -- Support a call to function read_steady_state() when -A is specified
#
#  Revision 1.36  2006/10/23 17:38:17  ollivier
#  -- Move some globals out of eqnconvert.pl into Globals.pm
#
#  Revision 1.35  2006/10/20 16:47:52  ollivier
#  -- Add call to process CONFIG section.
#  -- Move $compartment_volume to Globals.
#
#  Revision 1.34  2006/10/19 20:04:53  ollivier
#  -- Use section keyed hash instead of line array for input file.
#  -- Renamed parser routines to get rid of mixed-case style.
#
#  Revision 1.33  2006/10/19 18:10:34  ollivier
#  -- Remove ion channel support
#  -- Add -C (compartment volume) switch
#  -- Misc. variable name changes to remove mixed case style
#
#  Revision 1.32  2006/10/17 20:12:27  ollivier
#  -- Add SBML support and switches
#  -- Allow specification of STDIN as input file (using '-')
#  -- Improve options help
#
#  Revision 1.31  2006/10/12 00:00:17  ollivier
#  -- Parse bifurcation parameter section after the AUTO_VAR section, to make sure
#     that those nodes designated as constrained are known when parameters are parsed.
#
#  Revision 1.30  2006/10/11 22:18:37  ollivier
#  -- Added -M, -E and -V options.
#  -- Updated help.
#
#  Revision 1.29  2006/10/10 21:20:42  ollivier
#  -- Improved usage examples in help section.
#  -- Simplified and streamlined generation of output files, improved readability.
#
#  Revision 1.28  2006/10/10 18:43:08  ollivier
#  -- Remove use of RateEquations.pm which is obsolete
#
#  Revision 1.27  2006/10/10 18:36:10  ollivier
#  -- Updated help.
#  -- Always generated stoch converter file.
#  -- Generate target output files independently of each other.  I.e.
#     can select targets cumulatively.
#  -- Remove call to Node ID assignement routine, as this is necessary
#     only for stoch output, and is now called within Stoch.pm.
#
#  Revision 1.26  2006/09/27 18:27:03  fs226
#  -- Add switch -r which calls constraint identification procedures.
#  -- Switch -a has now no arguments and it implies -r.
#  -- Back to output control being mutually exclusive (add elsif).
#
#  Revision 1.25  2006/09/22 16:54:26  ollivier
#  -- Add 'use' statements to reflect newly created packages.
#
#  Revision 1.24  2006/09/21 22:58:03  ollivier
#  -- Since parseBifurcParamSection() call does not need to be before call to
#     parseEqnSection(), move it to more intuitive location.
#
#  Revision 1.23  2006/09/21 20:09:45  ollivier
#  -- Document future changes in command-line switches (which are TO DO).
#  -- Include newly created packages Parser, Moiety and AUTO.pm.
#  -- Moved AUTO input file generation code into subroutine in AUTO.pm package.
#
#  Revision 1.22  2006/09/19 19:55:23  fs226
#
#  -- Add options for -a (AUTO).  Option m outputs matlab and option x outputs XPP
#      along with AUTO output.
#  -- Add calls to parseBifurcParamSection() and parseAutoVarSection()
#  -- Modify elsif clauses for output control so that they are not
#     mutually exclusive.  AUTO output requires either XPP or MATLAB output.
#
#  Revision 1.21  2006/09/06 23:07:05  ollivier
#  -- Updated the help message.
#  -- Call the stoichMatrix routine only when autoOutput is set.
#
#  Revision 1.20  2006/09/01 20:52:27  fs226
#  -- Added -x option for generating XPP output
#  -- Added -a option for generating AUTO and XPP output
#  -- Added a call to reorderNodes for sorting node hash.  Need this to make sure LHS of any definition in AUTO file has been previously defined.
#
#  Revision 1.19  2006/05/11 16:12:38  ollivier
#  -- Add prefix to ode_event.m output file to prevent collisions when
#  -- Add prefix to ode_event.m output file to prevent collisions when
#     several processes call eqnconvert concurrently".
#
#  Revision 1.18  2006/03/17 19:44:40  ollivier
#  -- Add quiet (-q) switch
#
#  Revision 1.17  2006/03/16 20:26:08  ollivier
#  -- Improved comments, removed unused variables, changed subroutines names
#     to something more descriptive of what they actually do.
#
#  Revision 1.16  2006/03/16 17:48:04  ollivier
#  -- Improved help section.
#  -- Re-ordered function calls (process and parse file before anything else).
#  -- Eliminate separate iValueHash (use NodeHash{...}{iValue})
#  -- Simplify interface to subroutines.
#
#  Revision 1.15  2006/03/14 20:18:58  ollivier
#  -- Change subroutine name for clarity
#
#  Revision 1.14  2006/03/14 20:14:21  ollivier
#  -- Simplify parsing of input file
#
#  Revision 1.13  2006/03/13 20:48:35  ollivier
#  -- Simplify code that parses input files, do some pre-processing, restructure
#     and clarify parsing routines.
#  -- Eliminate many redundant copies of hashes/lists being passed as parameters,
#     instead params simply passed by reference, no copying, which is much faster
#     especially for larger systems.
#
#  Revision 1.12  2006/02/21 18:07:57  ollivier
#  Fix undefined variable warning when -s script supplied without -m
#
#  Revision 1.11  2006/02/07 23:44:32  ollivier
#  -- Support rate constant change events for stochastic output
#
#  Revision 1.10  2006/02/01 18:07:17  ollivier
#  -- Added -l option to specify ode solver to be used
#  -- Added -n options allowing specification of solver options (via odeset)
#  -- Added -e option allowing specification of times where system params
#     change discontinuously
#
#  Revision 1.9  2006/01/23 19:15:01  ollivier
#  -- Clarify what output files are in help
#  -- Strip off any extension (not just .txt) from input file to generate
#     output file name; this also prevents clobbering input file when
#     it doesn't have a .txt extension.
#  -- For stochastic output, use supplied string when -o option is used
#     for simulation_input file.
#  -- Echo derived output file names to screen (matlab and stochsim)
#
#  Revision 1.8  2005/11/28 20:52:52  ollivier
#  -- Output error message and die if can't open output file
#
#  Revision 1.7  2005/11/28 20:41:52  ollivier
#  -- Added -k option for simulation time tick interval.
#
#  Revision 1.6  2005/11/24 23:39:24  swain
#  New option -i added to generate Matlab output compatible with ion channel
#  simulation tools
#
#  Revision 1.5  2005/10/21 20:55:18  ollivier
#  -- Upgrade to help
#  -- Fix so that RateEquations.pm package is found in script directory
#  -- New option -t to specify final integration time
#  -- New option -v to specify list of output vector sampling times
#
#  Revision 1.4  2005/10/19 20:12:27  ollivier
#  -- Merge in updates by Peter: record when reaction is bi vs unimolecular
#     in order to flag innappropriate rate constants (i.e. wrong units)
#
#  Revision 1.3  2005/10/19 19:51:50  ollivier
#  Comment out lib path that points to RateEquations.pm in ~swain, since
#  this is not necessarily accessible or a compatible version.  Correct
#  version of package should be copied to local directory from which
#  eqnconvert.pl is running.
#
#  Revision 1.2  2005/10/19 19:40:14  ollivier
#  Relatively major update obtained from P.Swain, includes code to split
#  long lines in script output.
#
##############################################################################

use strict;

#######################################################################################
# Modules used
#######################################################################################
use English;

# J.Ollivier: assume package is present in same directory as script;
use FindBin;
use lib "$FindBin::Bin";

# Report version and check that we have perl 5.8.6 or better
use vars qw($VERSION);
$VERSION = "0.20";
print "Facile version $VERSION\nCopyright (c) 2003-2006, Ollivier, Siso, Swain et al.\n";
exit if (grep(/--version/, @ARGV) == 1);

die "ERROR: Facile needs perl version 5.8.6 or higher\n" if ($PERL_VERSION < 5.008006);

# Supports many formats to dump data structures into text
#use Data::Dumper;
#$Data::Dumper::Indent = 1;
#$Data::Dumper::Sortkeys = 1;

use Globals;        # This package global variables
use Parser;         # This packages provides routines to parse the input equation file
use Moiety;         # This package provides routines for moiety and constraints identification.
use Mathematica;    # This package provides routines for exporting Mathematica files
use Matlab;         # This package provides routines for exporting Matlab files
use XPP;            # This package provides routines for exporting XPP files.
use Stoch;          # This package provides routines for exporting stoch files.
use AUTO;           # This package contains routines for generating AUTO input files
use SBML;           # This package contains routines for generating SBML files
use Maple;          # This package provides routines for exporting Maple files

use Getopt::Std;    # Standard package for options processing

#######################################################################################
# Globals
#######################################################################################
my $input_file_name;
my $output_file_directory;
my $output_file_prefix;
my $mathematica_output;         # flag; default is Mathematica output
my $maple_output;
my $matlab_output;		# flag
my $stoch_output;		# flag
my $xpp_output;                 # flag
my $auto_output;                # flag
my $sbml_output;                # flag

my $echo_stdout = 0;            # if set, will echo main output file to STDOUT

#######################################################################################
# Command line and switch processing
#######################################################################################

# get options
getopts("A:v:t:o:k:l:n:e:C:hHqmsxarRiEVMSL");
our ($opt_v, $opt_t, $opt_o, $opt_h, $opt_H, $opt_q, $opt_m, $opt_s, $opt_x,
     $opt_a, $opt_r, $opt_i, $opt_k, $opt_l, $opt_n, $opt_e, $opt_E, $opt_V,
     $opt_M, $opt_S, $opt_C, $opt_A, $opt_L, $opt_R);

if ($opt_E) {
    $echo_stdout = 1;
}

if ($opt_V) {
    $verbose = 1;
}

if ($opt_H) {
    # print the quick help screen
    my  $help_tag = "^#" . "-";
    system "/bin/csh -c \"grep $help_tag $PROGRAM_NAME | sed s/\#-//\"";
    # print the extended help screen
    $help_tag = "^#" . "+";
    system "/bin/csh -c \"grep $help_tag $PROGRAM_NAME | sed s/\#+//\"";
    exit(0);
}

if ($opt_h) {
    # print the quick help screen
    my  $help_tag = "^#" . "-";
    system "/bin/csh -c \"grep $help_tag $PROGRAM_NAME | sed s/\#-//\"";
    exit(0);
}

if ($opt_q) {
    $quiet = 1;
}

# get input file argument
if (@ARGV) {
    $input_file_name = pop(@ARGV);	# input file is first (and only) argument
} else {
    die " No input file specified; exiting...\n";
}

if ($input_file_name ne "-" && ! -e $input_file_name) {
    die " File \"$input_file_name\" does not exist, exiting...\n";
}

if ($opt_o) {
    $output_file_prefix = $opt_o;	# specify where to print
} else {
    if ($input_file_name ne "-") {
	# strip off extension from input file name if exists,
	# to use that as prefix for output files
	if ($input_file_name =~ /(.*)(\.\S+)$/) {
	    $output_file_prefix = $1;
	} else {
	    $output_file_prefix = $input_file_name;
	}
    } else {
	# input file is STDIN
	$output_file_prefix = "stdin";
    }
}

# check if output file is in another directory
if ($output_file_prefix =~ /(.*)\/(.*)/) {
    $output_file_directory = $1;
    $output_file_prefix = $2;
} else {
    $output_file_directory = ".";
}

if ($opt_t) {
    $tf = $opt_t;		# specify final integration time
} else {
    $tf="NO_TIME_SPECIFIED";
}

if ($opt_v) {
    $tv = $opt_v;		# specify final integration time
} else {
    $tv="[t0 tf]";
}

if ($opt_k) {
    $tk = $opt_k;		# tick interval
} else {
    $tk = -1;
}

if ($opt_l) {
    $solver = $opt_l
} else {
    $solver = "ode23s";
}

if ($opt_n) {
    $solver_options = $opt_n;
} else {
    $solver_options = "[]";
}

if ($opt_e) {
    $events = $opt_e;
} else {
    $events = undef;
}

if ($opt_C) {
    $compartment_volume = $opt_C;
}

# option -a implies option -r
if ($opt_a) {
    $opt_r = 1;
}

#######################################################################################
# Compute output types and filenames
#######################################################################################

# default is Mathematica output to STDOUT
if (!$opt_a && !$opt_m && !$opt_s && !$opt_x && !$opt_i &&
    !$opt_r && !$opt_M && !$opt_S && !$opt_L && !$opt_R) {
    $mathematica_output = 1;
    $echo_stdout = 1;
}

#### Mathematica output
if ($opt_M) {
    $mathematica_output = 1;
}

#### Mathematica output
if ($opt_L) {
    $maple_output = 1;
}

#### AUTO output
if ($opt_a) {
    $auto_output = 1;
}

# Matlab output
if ($opt_m) {
    $matlab_output = 1;
}

# stochastic output
if ($opt_s) {
    $stoch_output = 1;
}

# XPP output
if ($opt_x) {
    $xpp_output = 1;
}

# SBML output
if ($opt_S) {
    if ($libSBML_unavailable) {
        print "ERROR: couldn't load libSBML -- SBML export is unavailable (don't use -S switch)\n";
        exit(1);
    }
    $sbml_output = 1;
}

#######################################################################################
# Preprocess input file and store in @lineBuffer
#######################################################################################
my $file_buffer_ref = {};  # declare hash ref to buffer file sections
my $input_file_handle;
if ($input_file_name eq "-") {
    $input_file_handle = *STDIN;
} elsif (-e $input_file_name) {
    open INPUT_FILE, "< $input_file_name" or die "ERROR: Can't open file $input_file_name\n";
    $input_file_handle = *INPUT_FILE
}

read_and_preprocess_input_file($input_file_handle, $file_buffer_ref);

#######################################################################################
# Parse the line buffer
#######################################################################################
parse_eqn_section($file_buffer_ref);
parse_init_section($file_buffer_ref);
parse_moiety_section($file_buffer_ref)       if ($opt_r);
parse_bifurc_param_section($file_buffer_ref) if ($opt_a);  # this needs to happen after MOIETY parsing
                                                           # in case moiety total designated as bifurc param
parse_promoter_section($file_buffer_ref);

parse_config_section($file_buffer_ref);

#######################################################################################
# Compute moieties if required
#######################################################################################
if ($opt_r) {   # n.b. option -a implies -r (see above)
  stoichMatrix();
}
if ($opt_R) {
  my $stoi_file=$output_file_prefix."_stoi.txt";
  stoichMatrix($stoi_file);
}

#######################################################################################
# Generate output files as required.
#######################################################################################
# print out Mathematica format equations
if ($mathematica_output) {
    my $mathematica_file_name = "$output_file_directory/$output_file_prefix.ma";
    my $mathematica_file_contents = generate_mathematica_file();
    print "Note: input file for Mathematica is $mathematica_file_name\n" if (!$quiet);

    if ($echo_stdout) {
	print "$mathematica_file_contents";
    }

    open(FILE, "> $mathematica_file_name") or die "Can't open $mathematica_file_name"; # print to file
    print FILE "$mathematica_file_contents";
    close FILE;
}

# print out Maple format equations
if ($maple_output) {
    my $maple_file_name = "$output_file_directory/$output_file_prefix.maple";
    my $maple_file_contents = generate_maple_file();
    print "Note: input file for Maple is $maple_file_name\n" if (!$quiet);

    if ($echo_stdout) {
	print "$maple_file_contents";
    }

    open(FILE, "> $maple_file_name") or die "Can't open $maple_file_name"; # print to file
    print FILE "$maple_file_contents";
    close FILE;
}

# print out stoch input file
if ($stoch_output) {
    my $simulation_input_file_name = "$output_file_directory/${output_file_prefix}_simulation_input";
    my $simulation_input_file_contents = printStochSimulationInputFile($events);
    my $convert_script_file_name = "$output_file_directory/${output_file_prefix}_convert.m";
    my $convert_script_file_contents = printStochConverterFile();
    print "Note: input file for stochastic sims is $simulation_input_file_name\n" if (!$quiet);
    print "Note: Matlab conversion script for stochastic sims is $convert_script_file_name\n" if (!$quiet);

    if ($echo_stdout) {
	print "$simulation_input_file_contents";
    }

    open(FILE, "> $simulation_input_file_name") or die "Can't open $simulation_input_file_name"; # print to file
    print FILE "$simulation_input_file_contents";
    close FILE;

    open(FILE, "> $convert_script_file_name") or die "Can't open $convert_script_file_name"; # print to file
    print FILE "$convert_script_file_contents";
    close FILE;
}

# print out Matlab scripts
if ($matlab_output) {
    my $ode_file_name = "$output_file_directory/${output_file_prefix}.m";
    my $driver_file_name = "$output_file_directory/${output_file_prefix}Driver.m";
    my $node_index_mapper_file_name = "$output_file_directory/${output_file_prefix}_s.m";
    my $rate_index_mapper_file_name = "$output_file_directory/${output_file_prefix}_r.m";
    my $ode_event_file_name = "$output_file_directory/${output_file_prefix}_ode_event.m";

    my ($ode_file_contents, $driver_file_contents, $node_index_mapper_file_contents, $rate_index_mapper_file_contents);

    if (defined $events) {
	system("cat $FindBin::Bin/ode_event.m \| sed -e 's/ode23s\(/$solver\(/' > $ode_event_file_name");
	($ode_file_contents,
	 $driver_file_contents,
	 $node_index_mapper_file_contents,
	 $rate_index_mapper_file_contents) = generate_matlab_files($output_file_prefix, $tf, $tv, $tk, "ode_event", $solver_options, $events);
	print "Note: input files for Matlab sims are $ode_file_name, $driver_file_name, $node_index_mapper_file_name, $rate_index_mapper_file_name, $ode_event_file_name\n\n" if (!$quiet);
    } else {
	($ode_file_contents,
	 $driver_file_contents,
	 $node_index_mapper_file_contents,
	 $rate_index_mapper_file_contents) = generate_matlab_files($output_file_prefix, $tf, $tv, $tk, $solver, $solver_options); 
	print "Note: input files for Matlab sims are $ode_file_name, $driver_file_name, $node_index_mapper_file_name, $rate_index_mapper_file_name\n\n" if (!$quiet);
    }

    if ($echo_stdout) {
	print "$driver_file_contents$ode_file_contents";
    }

    open(FILE, ">$ode_file_name") or die "Can't open $ode_file_name"; 
    print FILE "$ode_file_contents";
    close FILE;

    open(FILE, ">$driver_file_name") or die "Can't open $driver_file_name";
    print FILE "$driver_file_contents";
    close FILE;	

    open(FILE, ">$node_index_mapper_file_name") or die "Can't open $node_index_mapper_file_name";
    print FILE "$node_index_mapper_file_contents";
    close FILE;

    open(FILE, ">$rate_index_mapper_file_name") or die "Can't open $rate_index_mapper_file_name";
    print FILE "$rate_index_mapper_file_contents";
    close FILE;
}

###print out XPP input file
if ($xpp_output) {
    my $xpp_file_name = "$output_file_directory/${output_file_prefix}.ode";
    my $xpp_file_contents;
    if(@xpp_config){
	$xpp_file_contents = printXppInputFile(@xpp_config);
    } else {
	$xpp_file_contents = printXppInputFile();
    }

    print "Note: input file for XPP sims is $xpp_file_name\n" if (!$quiet);

    if ($echo_stdout) {
	print "$xpp_file_contents";
    }

    open(FILE, "> $xpp_file_name") or die "Can't open $xpp_file_name";
    print FILE "$xpp_file_contents";
    close FILE;
  }

### print out AUTO format stuff
if ($auto_output) {
    my $AUTO_C_file_name = "$output_file_directory/${output_file_prefix}.c"; # .c file
    my @steady_state;
    if ($opt_A){
	@steady_state=read_steady_state($opt_A);
    }
    my $AUTO_C_file_contents = printAutoInputFile(@steady_state);

    print "Note: input file for AUTO is $AUTO_C_file_name\n";

    if ($echo_stdout) {
	print "$AUTO_C_file_contents";
    }

    open(FILE, "> $AUTO_C_file_name") or die "Can't open $AUTO_C_file_name";
    print FILE "$AUTO_C_file_contents";
    close FILE;
}

###print out SBML
if ($sbml_output) {
    my $sbml_file_name = "$output_file_directory/${output_file_prefix}.sbml";
    my $sbml_file_contents = generate_sbml_file_contents($output_file_prefix);

    print "Note: SBML file is $sbml_file_name\n" if (!$quiet);

    if ($echo_stdout) {
	print "$sbml_file_contents";
    }

    open(FILE, "> $sbml_file_name") or die "Can't open $sbml_file_name";
    print FILE "$sbml_file_contents";
    close FILE;
}
