# Supplementary material for: Facile: a command-line network compiler for systems biology
Source: BMC Syst Biol. 2007 Aug 3;1:36. doi: 10.1186/1752-0509-1-36 (PMC1976619; doi:10.1186/1752-0509-1-36)
Supplement: Additional file 1 — Facile source code. the Perl source code for the Facile command-line tool. [file 1752-0509-1-36-S1.gz › facile_RELEASE_V20/mat2pow.pl]

#!/usr/bin/perl -w
###############################################################################
## File:     mat2pow.pl
## Synopsys: transforms powers of the form a^b into C code pow(a,b)
###############################################################################
## Detailed Description:
## Matlab and other languages require powers in the form a^b while C/C++ would
## write powers as a^b.  This script transforms the former syntax into the latter.
## It should deal with nested expressions such as a^b^c or a^(b^c).  
## Functions should be respected so f*(a)^c becomes f*pow((a),c) while the expression
## f(a)^c becomes pow(f(a),b).
## Note: this script assumes the common right-to-left precedence rule:
##  a^b^c = a^(b^c) = pow(a,pow(b,c)).  However, matlab does not follow this rule.  As an 
## example note that 2^1^2 = 4 in matlab while 2^1^2 = 2 folowing the right-to-left rule.
## Usage:
## mat2pow.pl "mathematical expression"
## Example:
## mat2pow.pl "a^b^c"

use Data::Dumper;
$Data::Dumper::Indent = 1;
$Data::Dumper::Sortkeys = 1;

sub mat2pow {
  my $c=shift(@_);
  my @letrs;
  my $parenthMatch;
  while ($c =~ m/(.*)\^(.*?)$/){
    my $baseWhl=$1;
    my $expWhl=$2;
    ## manipulate right-most power
    ## base
    my $base="";
    if($baseWhl=~m/\)$/){ # if base begins with parenthesis
      @letrs=split(//,$baseWhl);@letrs=reverse(@letrs);
      $parenthMatch=0;my $k=0;
      do {
	if ($letrs[$k] eq ")"){$parenthMatch=$parenthMatch-1;}
	if ($letrs[$k] eq "("){$parenthMatch=$parenthMatch+1;}
	$k++
      } while ($parenthMatch!=0 && $k<@letrs);
      while(exists($letrs[$k]) &&  ($letrs[$k]  =~ m/\w{1}/)){#include fncts,eg,sin(a)
	$k++;
      }
      $base=substr($baseWhl,length($baseWhl)-$k);
    } else { # if base does not begin with parenthesis
      my @terms=split(/\+|\-|\*|\/|\^|\(/,$baseWhl);
      if (@terms!=0){$base=$terms[@terms-1]} else {$base=$baseWhl};
    }
    substr($baseWhl,length($baseWhl)-length($base)) = "pow($base,)";
    ## exponent
    my $exp="";
    @letrs=split(//,$expWhl);
    $parenthMatch=0;my $k=0;
    ### include fncts,eg,sin(a) and also decimal notation as 1.2
    while($k<@letrs && $letrs[$k]  =~ m/\w{1}|\.{1}/){$k++;}
    ### end include
    if($k<@letrs && $letrs[$k] =~ m/\(/){ # if parenthesis
      do {
	if ($letrs[$k] eq "("){$parenthMatch=$parenthMatch-1;}
	if ($letrs[$k] eq ")"){$parenthMatch=$parenthMatch+1;}
	$k++
      } while ($parenthMatch!=0 && $k<@letrs);
    }
    $exp=substr($expWhl,0,$k);
    substr($expWhl,0,length($exp)) = "";
    $baseWhl =~ s/\,\)/\,$exp\)/; #modify base to include exponent within "pow"
    $c=$baseWhl.$expWhl;# re-construct string.
  }
  return $c;
}
###################### print to matlab file ########################
#$ci="a^b^sin(c^2)^2";
$ci=$ARGV[0];
#$ci="(a^((b)^sin(c)))*(a+d)^(1.2*con_esdf(a^2))";
$c=mat2pow($ci);
print "end string is       $c\n\n";
#open (FILE,">kkO.m") or die "can't";
#print FILE "a=rand;b=rand;c=rand;d=rand;e=rand;f=rand;g=rand;h=rand;\n";
#print FILE "$ci\n";
#print FILE "$c\n";
#close FILE;
