# Supplementary material for: Facile: a command-line network compiler for systems biology
Source: BMC Syst Biol. 2007 Aug 3;1:36. doi: 10.1186/1752-0509-1-36 (PMC1976619; doi:10.1186/1752-0509-1-36)
Supplement: Additional file 1 — Facile source code. the Perl source code for the Facile command-line tool. [file 1752-0509-1-36-S1.gz › facile_RELEASE_V20/Globals.pm]

###############################################################################
## File:     Globals.pm
## Synopsys: Contains global variables which store information about
##           reactions, rates, and nodes.
###############################################################################
## Detailed Description:
## ---------------------
##
###############################################################################
#-#$$##########################################################################
#- Concurrent Version System (CVS) information:
#----------------------------------------------
#- $RCSfile: Globals.pm,v $
#- $Date: 2006/11/06 20:33:33 $
#- $Revision: 1.12 $
#- $Author: ollivier $
#  $Log: Globals.pm,v $
#  Revision 1.12  2006/11/06 20:33:33  ollivier
#  -- Add compile-time check for LibSBML, issuing error if not present and -S switch used
#
#  Revision 1.11  2006/11/03 23:12:11  fs226
#  -- Add global @xpp_config.  It contains XPP options from CONFIG section
#
#  Revision 1.10  2006/10/23 17:38:18  ollivier
#  -- Move some globals out of eqnconvert.pl into Globals.pm
#
#  Revision 1.9  2006/10/20 16:38:32  ollivier
#  -- Add globals compartment_volume and avogadro
#
#  Revision 1.8  2006/10/10 18:18:26  ollivier
#  -- Removed global variables which store Node, Reaction or Variable
#     attributes, since this information is now stored in class attributes.
#
#  Revision 1.7  2006/09/25 22:00:35  ollivier
#  -- Changed code to use new reaction class in Reaction.pm
#
#  Revision 1.6  2006/09/21 20:05:56  ollivier
#  -- Fixed minor typo bug.
#
#  Revision 1.5  2006/09/19 19:53:04  fs226
#
#  -- Add @freeVar and @nonFreeVar globals
#  -- Add @bifurcParam global
#
#  Revision 1.4  2006/09/06 23:05:46  ollivier
#  -- Add the @velocity variable to Globals.
#
#  Revision 1.3  2006/03/17 19:46:06  ollivier
#  -- Use 'use vars' instead of 'my' for package globals.
#  -- Add quiet and biRateThreshold globals.
#
#  Revision 1.2  2006/03/16 20:29:47  ollivier
#  -- Change %binary to %rateDimension, removed %promoters and %complexes hashes.
#
#  Revision 1.1  2006/03/16 17:56:02  ollivier
#  -- Creation.
#
#-#$$##########################################################################

#######################################################################################
# Package interface
#######################################################################################
package Globals;

use strict;

use Exporter;
use vars qw(@ISA @EXPORT);
@ISA = qw(Exporter);
@EXPORT = qw(
	     $biRateThreshold
	     $quiet
	     $verbose
	     $tf
	     $tv
	     $tk
	     $solver
	     $solver_options
	     $events
	     $compartment_volume
	     $avogadro
	     @xpp_config
	     $libSBML_unavailable
	    );

#######################################################################################
# Modules used
#######################################################################################

#######################################################################################
# Package globals
#######################################################################################
use vars qw($biRateThreshold);  # Threshold concentration for low bimol. rate constant warning
use vars qw($quiet);            # Print all warnings by default
use vars qw($verbose);          # Print extra messages

use vars qw($tf);			# final integration time for Matlab ODE sim
use vars qw($tv);			# string giving list of sampling times of ODE state vector
use vars qw($tk);			# dydt function passed to ode solver will output progress ticks
use vars qw($solver);			# matlab ode solver to use
use vars qw($solver_options);		# matlab options to set using odeset
use vars qw($events);			# list of times where params change

use vars qw($compartment_volume);    # volume of simulation compartment
use vars qw($avogadro);              # Avogadro's number
use vars qw(@xpp_config);            # xpp configuration commands @[...]

use vars qw($libSBML_unavailable);   # flag indicating presence of LibSBML

# Set default values
$biRateThreshold = 1.0e4;
$quiet = 0;
$verbose = 0;

$compartment_volume = "NOT_SPECIFIED";
$avogadro = 6.022e23;

$libSBML_unavailable = 0;

1;
