# Supplementary material for: Facile: a command-line network compiler for systems biology
Source: BMC Syst Biol. 2007 Aug 3;1:36. doi: 10.1186/1752-0509-1-36 (PMC1976619; doi:10.1186/1752-0509-1-36)
Supplement: Additional file 1 — Facile source code. the Perl source code for the Facile command-line tool. [file 1752-0509-1-36-S1.gz › facile_RELEASE_V20/Matlab.pm]

###############################################################################
## File:     Matlab.pm
## Synopsys: Export input files required for simulation with Matlab.
###############################################################################
## Detailed Description:
## ---------------------
##
###############################################################################
#-#$$##########################################################################
#- Concurrent Version System (CVS) information:
#----------------------------------------------
#- $RCSfile: Matlab.pm,v $
#- $Date: 2006/11/08 21:39:42 $
#- $Revision: 1.9 $
#- $Author: fs226 $
#  $Log: Matlab.pm,v $
#  Revision 1.9  2006/11/08 21:39:42  fs226
#  -- Modify comments regarding moiety constants (_tot becomes _moiety)
#
#  Revision 1.8  2006/10/31 17:35:01  ollivier
#  -- Change of terminology in output files (node->species, constrained->dependent)
#
#  Revision 1.7  2006/10/24 23:43:48  ollivier
#  -- Add support for variables of type "other"
#  -- Properly handle a node which does not participate in any reaction
#
#  Revision 1.6  2006/10/23 18:03:05  ollivier
#  -- Fix bug when indexing matlab's rateconstant variable
#
#  Revision 1.5  2006/10/20 16:39:14  ollivier
#  -- Use molar units for initial values
#
#  Revision 1.4  2006/10/19 21:46:54  fs226
#  -- Fix bug when outputting rate constants in Driver, to not loop over
#     all variables but just the constant rates.
#
#  Revision 1.3  2006/10/19 18:02:04  ollivier
#  -- Renamed printMatlabInputFiles() to generate_matlab_files().
#  -- Updated code to support system reduction and properly output
#     moieties and expressions.
#
#  Revision 1.2  2006/10/10 18:20:10  ollivier
#  -- Re-worked code to use Reaction, Node, and Variable classes.
#  -- Various improvements and simplifications to improve clarity.
#
#  Revision 1.1  2006/09/22 16:52:29  ollivier
#  -- Creation.  Moved subs from RateEquations.pm in this module.
#
#  Revision 1.1  2006/09/21 20:05:31  ollivier
#  -- Creation.  Subroutines were moved out of RateEquations.pm to this file.
#
#-#$$##########################################################################

package Matlab;

use strict;
use vars qw(@ISA @EXPORT);

use Globals;

# Supports many formats to dump data structures into text
#use Data::Dumper;
#$Data::Dumper::Indent = 1;
#$Data::Dumper::Sortkeys = 1;

require Exporter;
@ISA = qw(Exporter);

# these subroutines are imported when you use Matlab.pm
@EXPORT = qw(
	     generate_matlab_files
	    );

#---------------------------------------------------#
# Prints the input files required for Matlab        #
# ODE simulations.  There are 4 files generated.    #
#---------------------------------------------------#
sub generate_matlab_files {
    my $output_file_prefix = shift;
    my $tf = shift;
    my $tv = shift;
    my $tk = shift;
    my $solver = shift;
    my $solver_options = shift;
    my $events = shift;

    my $ode_file_contents;			# returns ode definition
    my $driver_file_contents;			# returns ode driver (main function)
    my $species_index_mapper_file_contents;     # returns species index mapping function
    my $rate_index_mapper_file_contents;        # returns rate index mapping function

    # construct lists of nodes and variables to print out
    my @free_nodes = Node->get_ordered_free_node_list();
    my @free_node_names = map ($_->get_name(), @free_nodes);
    my @variables = Variable->get_list();
    my @constant_rate_params = grep (($_->get_type() =~ /^(rate)|(other)$/ &&
				      $_->get_is_expression_flag() == 0), @variables);
    my @constant_rate_param_names = map($_->get_name(), @constant_rate_params);
    my @moiety_totals = grep ($_->get_type() eq "moiety_total", @variables);
    my @constrained_node_expressions = grep ($_->get_type() eq "constrained_node_expression",
					     @variables);
    my @rate_expressions = grep ($_->get_type() =~ /^(rate)|(other)$/ &&
				 $_->get_is_expression_flag() == 1, @variables);

    #********************************************************#
    # generate ode definition                                #
    #********************************************************#
    # ODE function
    # default
    $ode_file_contents .= "function [t1, y]= $output_file_prefix(tv, initialvalues, rateconstants)\n\n";
    if (defined $events) {
	$ode_file_contents .= "[t1, y]= ${output_file_prefix}_ode_event(\@".$output_file_prefix."_odes, [$events], tv, initialvalues, $solver_options, rateconstants);\n\n";
    } else {
	$ode_file_contents .= "[t1, y]= $solver(\@".$output_file_prefix."_odes, tv, initialvalues, $solver_options, rateconstants);\n\n";
    }
    $ode_file_contents .= "%%%%%%%%%%%%%%%%%%%%%%%%%%%%%%%%%%%%%%%%%\n";
    $ode_file_contents .= "function dydt = ".$output_file_prefix."_odes(t, y, rateconstants)\n\n";

    # Clock tick
    if ($tk != -1) {
	$ode_file_contents .= "persistent last_tick\n";
	$ode_file_contents .= "\n";
	$ode_file_contents .= "if (isempty(last_tick))\n";
	$ode_file_contents .= "  last_tick = 0;\n";
	$ode_file_contents .= "  tic;\n";
	$ode_file_contents .= "end\n";
	$ode_file_contents .= "\n";
	$ode_file_contents .= "if (t - last_tick > $tk)\n";
	$ode_file_contents .= "  str = sprintf('sim time is t=%f, elapsed time=%f', t, toc);\n";
	$ode_file_contents .= "  disp (str)\n";
	$ode_file_contents .= "  last_tick = t;\n";
	$ode_file_contents .= "end\n";
	$ode_file_contents .= "\n";
    }
	
    # map state vector to free nodes
    $ode_file_contents .= "% state vector to node mapping\n" if (@constant_rate_params);
    for (my $j = 0; $j < @free_nodes; $j++) {
	my $node_ref = $free_nodes[$j];
	my $node_name = $node_ref->get_name();
	$ode_file_contents .= "$node_name = y(".($j+1).");\n";
    }	
    $ode_file_contents .= "\n";

    # ordinary rate constants, e.g. binary forward rate of kf1=1e6 (M^-1 s^-1)
    $ode_file_contents .= "% constants\n" if (@constant_rate_params);
    for (my $i = 0; $i < @constant_rate_params; $i++) {
	my $variable_ref = $constant_rate_params[$i];
	my $variable_name = $variable_ref->get_name();
	my $variable_value = $variable_ref->get_value();
	my $is_expression_flag = $variable_ref->get_is_expression_flag();
	$ode_file_contents .= "$variable_name = rateconstants(".($i+1).");\n";
    }
    $ode_file_contents .= "\n";

    # moiety totals, e.g. E_moiety = 123 (mol/L)
    $ode_file_contents .= "% moiety totals\n" if (@moiety_totals);
    foreach my $variable_ref (@moiety_totals) {
	my $variable_index = $variable_ref->get_index();
	my $variable_name = $variable_ref->get_name();
	my $variable_value = $variable_ref->get_value();
	my $is_expression_flag = $variable_ref->get_is_expression_flag();
	$ode_file_contents .= "$variable_name = $variable_value;\n";
    }
    $ode_file_contents .= "\n";

    # contrained node expressions, e.g. E = C - E_moiety
    $ode_file_contents .= "% dependent species\n" if (@constrained_node_expressions);
    foreach my $variable_ref (@constrained_node_expressions) {
	my $variable_index = $variable_ref->get_index();
	my $variable_name = $variable_ref->get_name();
	my $variable_value = $variable_ref->get_value();
	my $is_expression_flag = $variable_ref->get_is_expression_flag();
	$ode_file_contents .= "$variable_name = $variable_value;\n";
    }
    $ode_file_contents .= "\n";

    # rate expressions
    $ode_file_contents .= "% expressions\n" if (@rate_expressions);
    foreach my $variable_ref (@rate_expressions) {
	my $variable_index = $variable_ref->get_index();
	my $variable_name = $variable_ref->get_name();
	my $variable_value = $variable_ref->get_value();
	my $is_expression_flag = $variable_ref->get_is_expression_flag();
	$ode_file_contents .= "$variable_name = $variable_value;\n";
    }
    $ode_file_contents .= "\n";

    # print out differential equations for the free nodes
    $ode_file_contents .= "% differential equations for independent species\n";
    for (my $j = 0; $j < @free_nodes; $j++) {
	my $node_ref = $free_nodes[$j];
	my $node_name = $node_ref->get_name();

	my $ode_rhs;

	# print positive terms
	my @create_reactions = $node_ref->get_create_reactions();
	foreach my $reaction_ref (@create_reactions) {
	    my $velocity = $reaction_ref->get_velocity();
	    $ode_rhs .= "+ $velocity ";
	}
	# print negative terms
	my @destroy_reactions = $node_ref->get_destroy_reactions();
	foreach my $reaction_ref (@destroy_reactions) {
	    my $velocity = $reaction_ref->get_velocity();
	    $ode_rhs .= "- $velocity ";
	}
	if (defined $ode_rhs) {
	    $ode_file_contents .= "dydt(".($j+1).")= $ode_rhs;\n";
	} else {
	    $ode_file_contents .= "dydt(".($j+1).")= 0;\n";
	}
    }
    $ode_file_contents .= "dydt = dydt(:);\n\n";

    #********************************************************#
    # generate ode driver                                    #
    #********************************************************#	

    # print initial values
    $driver_file_contents .= "% initial values (free nodes only)\n";
    foreach my $node_ref (@free_nodes) {
	my $node_name = $node_ref->get_name();
	my $initial_value = $node_ref->get_initial_value_in_molarity();
	$driver_file_contents .= "$node_name = $initial_value;\n";
    }

    # vectorize initial values, printing species in lines of length $linelength
    my $length = @free_node_names;
    my $linelength = 8;
    my $no_lines = int($length/$linelength);
    $driver_file_contents .= "ivalues = [";
    if ($no_lines == 0) {
	$driver_file_contents .= "@free_node_names";
    } else {
	my ($start, $end);
	for (my $j = 0; $j < $no_lines; $j++) {
	    $start= $j * $linelength;
	    $end= $start + $linelength - 1;
	    $driver_file_contents .= "@free_node_names[$start...$end] ...\n\t";
	}
	$start = $end + 1;
	$end = $length - 1;
	$driver_file_contents .= "@free_node_names[$start...$end]";
    }
    $driver_file_contents .= "];\n";

    # rate constants 
    $driver_file_contents .= "\n% rate constants\n";
    foreach my $variable_ref (@constant_rate_params) {
	my $variable_name = $variable_ref->get_name();
	my $variable_value = $variable_ref->get_value();
	my $variable_dimension = $variable_ref->get_dimension();
	my $is_expression_flag = $variable_ref->get_is_expression_flag();
	$driver_file_contents .= "$variable_name= $variable_value;\n";
    }
    $driver_file_contents .= "rates= [";
    $length = @constant_rate_params;
    $linelength = 12;
    $no_lines = int($length/$linelength);
    if ($no_lines == 0) {
	$driver_file_contents .= "@constant_rate_param_names";
    } else {
	my ($start, $end);
	for (my $j = 0; $j < $no_lines; $j++) {
	    $start= $j * $linelength;
	    $end= $start + $linelength - 1;
	    $driver_file_contents .= "@constant_rate_param_names[$start...$end] ...\n\t";
	}
	$start= $end+1;
	$end= $length-1;
	$driver_file_contents .= "@constant_rate_param_names[$start...$end]";
    }
    $driver_file_contents .= "];\n";

    # call ODE function
    $driver_file_contents .= "\n% time interval\n";
    $driver_file_contents .= "t0= 0;\n";
    $driver_file_contents .= "tf= $tf;\n";
    $driver_file_contents .= "\n% call solver routine \n";
    $driver_file_contents .= "[t,y]= $output_file_prefix($tv, ivalues, rates);\n\n";

    $driver_file_contents .= "% map free node state vector names\n";
    for (my $j = 0; $j < @free_node_names; $j++) {
	$driver_file_contents .= "$free_node_names[$j] = y(:,".($j+1)."); ";
	if (($j % 10) == 9) {
	    $driver_file_contents .= "\n";
	}
    }
    $driver_file_contents .= "\n\n";

    # moiety totals, e.g. E_moiety = 123 (mol/L)
    $driver_file_contents .= "% moiety totals\n" if (@moiety_totals);
    foreach my $variable_ref (@moiety_totals) {
	my $variable_index = $variable_ref->get_index();
	my $variable_name = $variable_ref->get_name();
	my $variable_value = $variable_ref->get_value();
	my $is_expression_flag = $variable_ref->get_is_expression_flag();
	$driver_file_contents .= "$variable_name = $variable_value;\n";
    }
    $driver_file_contents .= "\n";

    # contrained node expressions, e.g. E = C - E_moiety
    $driver_file_contents .= "% compute constrained nodes\n" if (@constrained_node_expressions);
    foreach my $variable_ref (@constrained_node_expressions) {
	my $variable_index = $variable_ref->get_index();
	my $variable_name = $variable_ref->get_name();
	my $variable_value = $variable_ref->get_value();
	my $is_expression_flag = $variable_ref->get_is_expression_flag();
	$driver_file_contents .= "$variable_name = $variable_value;\n";
    }
    $driver_file_contents .= "\n";

    # plotting support
    $driver_file_contents .= "% plot nodes\n\n";
    for (my $j = 0; $j < @free_nodes; $j++) {
	my $node_ref = $free_nodes[$j];
	my $node_name = $node_ref->get_name();
	my $plot_flag = $node_ref->get_plot_flag();
	if ($plot_flag) {
	    # plot command uses convert routine
	    $driver_file_contents .= "%plot(t, y(:,".$output_file_prefix."_s('".$node_name."')));\n\n";
	}
    }

    # please don't remove this 'done' message
    $driver_file_contents .= "% issue done message for calling/wrapper scripts\n";
    $driver_file_contents .= "disp('eqnconvert driver script done');\n\n";

    #********************************************************#
    # generate species conversion function                   #
    #********************************************************#	

    $species_index_mapper_file_contents .= "function n= ".$output_file_prefix."_s(a)\n\n";
    for (my $j = 0; $j < @free_node_names; $j++) {
	$species_index_mapper_file_contents .= ($j == 0) ? "if" : "elseif";
	$species_index_mapper_file_contents .= " strcmp(a, '".$free_node_names[$j]."')\n";
	$species_index_mapper_file_contents .= "\tn= ".($j+1).";\n";
    }
    $species_index_mapper_file_contents .= "else\n\tdisp('error!');\n";
    $species_index_mapper_file_contents .= "\tn= -1;\nend;";

    #********************************************************#
    # generate rates conversion function                     #
    #********************************************************#	

    $rate_index_mapper_file_contents .= "function n= ".$output_file_prefix."_r(a)\n\n";
    for (my $j = 0; $j < @constant_rate_param_names; $j++) {
	$rate_index_mapper_file_contents .= ($j == 0) ? "if" : "elseif";
	$rate_index_mapper_file_contents .= " strcmp(a, '".$constant_rate_param_names[$j]."')\n";
	$rate_index_mapper_file_contents .= "\tn= ".($j+1).";\n";
    }
    $rate_index_mapper_file_contents .= "else\n\tdisp('error!');\n";
    $rate_index_mapper_file_contents .= "\tn= -1;\nend;"; 

    return ($ode_file_contents, $driver_file_contents, $species_index_mapper_file_contents, $rate_index_mapper_file_contents);
}

1;  # don't remove -- req'd for module to return true
