# Supplementary material for: Facile: a command-line network compiler for systems biology
Source: BMC Syst Biol. 2007 Aug 3;1:36. doi: 10.1186/1752-0509-1-36 (PMC1976619; doi:10.1186/1752-0509-1-36)
Supplement: Additional file 1 — Facile source code. the Perl source code for the Facile command-line tool. [file 1752-0509-1-36-S1.gz › facile_RELEASE_V20/Node.pm]

###############################################################################
## File:     Node.pm
## Synopsys: Class definition for a biochemical node (species).  A list
##           of objects created is maintained as a package global.
###############################################################################
## Detailed Description:
## ---------------------
## Uses inside-out object style and methods auto-generated by Class::Std.
###############################################################################
#-#$$##########################################################################
#- Concurrent Version System (CVS) information:
#----------------------------------------------
#- $RCSfile: Node.pm,v $
#- $Date: 2006/11/09 19:11:22 $
#- $Revision: 1.4 $
#- $Author: ollivier $
#  $Log: Node.pm,v $
#  Revision 1.4  2006/11/09 19:11:22  ollivier
#  -- Add check in designate_as_(non)free subroutines to make sure input in not contradictory
#
#  Revision 1.3  2006/10/20 16:41:47  ollivier
#  -- Add units attribute and create get functions to retrieve inital value with appropriate units
#
#  Revision 1.2  2006/10/19 18:08:42  ollivier
#  -- Moved get_ordered_free_node_list() from AUTO.pm.
#
#  Revision 1.1  2006/10/10 18:32:59  ollivier
#  -- Creation.  Information formerly stored in global variables now stored as class
#     attributes.
#
#-#$$##########################################################################

use strict;


package Node; {
    use Class::Std;
    use Globals;

    # !!! The Data::Dumper module messes up the _DUMP function ???
    # Supports many formats to dump data structures into text
#    use Data::Dumper;
#    $Data::Dumper::Indent = 1;
#    $Data::Dumper::Sortkeys = 1;

    use Carp;

    # class data
    my @nodes = ();  # maintain list of node objects ordered and indexed by ID

    my $free_index = 0;
    my $nonfree_index = 0;
    my $constrained_index = 0;

    # object attributes

    # templates
#    my %X_of :ATTR(get => 'X', set => 'X', default => 0); # default value is xxx
#    my %Y_of :ATTR(get => 'X', set => 'X', init_arg => 'Y');  # with initialization argument

    my %index_of                     :ATTR(get => 'index', default => -1);
    my %name_of                      :ATTR(get => 'name', init_arg => 'name');
    my %initial_value_of             :ATTR(default => 0.0);
    my %initial_value_set_flag_of    :ATTR(default => 0);
    my %initial_value_units_of       :ATTR(get => 'initial_value_units', set => 'initial_value_units');
    my %is_constrained_flag_of       :ATTR(set => 'is_constrained_flag', default => 0);
    my %constraint_expression        :ATTR(get => 'constraint_expression', set => 'constraint_expression');
    my %destroy_reactions_ref_of     :ATTR;
    my %create_reactions_ref_of      :ATTR;

    # attribute determines if user wants this node to be plotted
    # (support depends on target output)
    my %plot_flag_of                 :ATTR(get => 'plot_flag', set => 'plot_flag', default => 0);

    # ID number field used when ordering different from that specified by the index
    # (used for stoch simulator input file)
    my %ID_of                        :ATTR(get => 'ID', set => 'ID', default => -1);

    # Attributes used by Stoch.pm
    # for promoters
    my %replication_time_of          :ATTR(get => 'replication_time');
    my %associated_complexes_ref_of  :ATTR;
    # for protein-DNA complexes
    my %associated_promoter_of       :ATTR(get => 'associated_promoter', set => 'associated_promoter');

    # attributes to track whether variable is designated as free/constrained by user for moiety analysis
    # -- free/nonfree: these attributes track what the user wanted as specified in the input file
    # -- constrained: this is what the moiety analysis determines are the constrained variables,
    #    which normally is the same set as the ones designated as nonfree by the user
    my %free_index_of                 :ATTR(get => 'free_index');
    my %nonfree_index_of              :ATTR(get => 'nonfree_index');
    my %constrained_index_of          :ATTR(get => 'constrained_index');
    my %nonfree_expression_ref_of     :ATTR(get => 'nonfree_expression_ref', set => 'nonfree_expression_ref');

    # class methods
    sub get_list {
	my $class = shift;
	return @nodes;
    }

    sub get_count {
	my $class = shift;
	return (@nodes + 0);
    }

    sub get_names {
	my $class =shift;
	my @names = map($_->get_name(),@nodes);
	return @names;
    }

    # returns index and object handle
    sub lookup_by_name {
	my $class = shift;
	my $name = shift;
	for (my $i=0; $i < @nodes; $i++) {
	    if ($nodes[$i]->get_name() eq $name) {
		return $nodes[$i];
	    }
	}
	return undef;
    }

    # returns list of all promoter nodes
    sub get_promoters {
	my $self = shift;
	return grep($_->is_promoter(), @nodes)
    }

    # get list of free nodes with those specified in equation file first and ordered identically
    sub get_ordered_free_node_list {
	my $class = shift;

	my @nodes = Node->get_list();

	# get all nodes that remain free after moiety analysis
	my @free_nodes = grep ($_->get_is_constrained_flag() != 1, @nodes);

	# from those nodes, extract the ones that the user specified should be free and
	# sort them according the order given by equation file
	my @user_specified_free_nodes = sort {$a->get_free_index() <=> $b->get_free_index()} (grep ($_->get_is_free_flag() == 1, @free_nodes));
	# get the free nodes that the user did not explicitly specify as free but were so after analysis
	my @other_free_nodes = grep ($_->get_is_free_flag() == 0, @free_nodes);

	# concatenate the two lists and return
	my @ordered_free_nodes = (@user_specified_free_nodes, @other_free_nodes);
	return @ordered_free_nodes;
    }

    # instance methods
    sub BUILD {
        my ($self, $obj_ID, $arg_ref) = @_;
	$index_of{ident $self} = (@nodes+0);
	# can't use 'default' of ATTR to initialize to other than a literal
	$destroy_reactions_ref_of{ident $self} = [];
	$create_reactions_ref_of{ident $self} = [];

	# check that no node already exists with the same name
	if (defined Node->lookup_by_name($arg_ref->{name})) {
	    print "ERROR: can't create node $arg_ref->{name} because there already exists one with the same name\n";
	    exit(1);
	}

	# push onto global list
	push @nodes, $self;
    }

    sub set_initial_value {
	my $self = shift;
	my $initial_value = shift;

	my $name = $name_of{ident $self};
	if ($initial_value_set_flag_of{ident $self} != 0) {
	    print "Warning: initial value of $name has already been set\n" if (!$quiet);
	    if ($initial_value != $initial_value_of{ident $self}) {
		print "Error: initial value of $name has already been set to a different value (previously ".$initial_value_of{ident $self}.")\n";
		exit(1);
	    }
	}
	$initial_value_of{ident $self} = $initial_value;
	$initial_value_set_flag_of{ident $self} = 1;
    }

    sub set_replication_time {
	my $self = shift;
	my $replication_time = shift;

	my $name = $name_of{ident $self};
	if (exists $replication_time_of{ident $self}) {
	    print "Error:  Already defined a replication time for promoter $name\n";
	    exit(1);
	} else {
	    $replication_time_of{ident $self} = $replication_time;
	}
    }

    sub is_promoter {
	my $self = shift;
	return (defined $replication_time_of{ident $self}) ? 1 : 0;
    }

    sub is_complex {
	my $self = shift;
	return (defined $associated_promoter_of{ident $self}) ? 1 : 0;
    }

    sub add_associated_complex {
	my $self = shift;
	my $associated_complex_ref = shift;
	push @{$associated_complexes_ref_of{ident $self}}, $associated_complex_ref;

    }

    sub get_associated_complexes {
	my $self = shift;
	return @{$associated_complexes_ref_of{ident $self}};
    }

    sub add_destroy_reaction {
	my $self = shift;
	my $reaction_ref = shift;
	push @{$destroy_reactions_ref_of{ident $self}}, $reaction_ref;
    }

    sub add_create_reaction {
	my $self = shift;
	my $reaction_ref = shift;
	push @{$create_reactions_ref_of{ident $self}}, $reaction_ref;
    }

    sub get_destroy_reactions {
	my $self = shift;
	return @{$destroy_reactions_ref_of{ident $self}};
    }

    sub get_create_reactions {
	my $self = shift;
	return @{$create_reactions_ref_of{ident $self}};
    }

    sub designate_as_free {
	my $self = shift;
	if ($self->get_is_nonfree_flag()) {
	    my $name = $self->get_name();
	    print "ERROR: cannot designate node $name as independent because it has already been designated as a dependent node\n";
	    exit(1);
	} else {
	    $free_index_of{ident $self} = $free_index++;
	}
    }

    sub designate_as_nonfree {
	my $self = shift;
	if ($self->get_is_free_flag()) {
	    my $name = $self->get_name();
	    print "ERROR: cannont designate node $name as dependent because it has already been designated as an independent node\n";
	    exit(1);
	} else {
	    $nonfree_index_of{ident $self} = $nonfree_index++;
	}
    }

    sub designate_as_constrained {
	my $self = shift;
	$constrained_index_of{ident $self} = $constrained_index++;
    }

    sub get_is_free_flag {
	my $self = shift;
	return (defined $free_index_of{ident $self}) ? 1 : 0;
    }

    sub get_is_nonfree_flag {
	my $self = shift;
	return (defined $nonfree_index_of{ident $self}) ? 1 : 0;
    }

    sub get_is_constrained_flag {
	my $self = shift;
	return (defined $constrained_index_of{ident $self}) ? 1 : 0;
    }

    sub get_initial_value_in_molecules {
	my $self = shift;

	# don't care about units if initial value is zero
	if ($initial_value_of{ident $self} == 0) {
	    my $num_molecules = $initial_value_of{ident $self};
	    return $num_molecules;
	}

	if ($self->get_initial_value_units() =~ /^u?M$/ &&
	    $compartment_volume eq "NOT_SPECIFIED") {
	    print "ERROR: need to specify compartment volume to convert initial conditions to no. molecules\n";
	    exit(1);
	}

	if ($self->get_initial_value_units() eq "molecules") {
	    my $num_molecules = $initial_value_of{ident $self};
	    return $num_molecules;
	}
	if ($self->get_initial_value_units() eq "uM") {
	    my $num_molecules = $initial_value_of{ident $self} * 1.0e-6 * $compartment_volume * $avogadro;
	    return int (sprintf("%.0f", $num_molecules));
	}
	if ($self->get_initial_value_units() eq "M") {
	    my $num_molecules = $initial_value_of{ident $self} * $compartment_volume * $avogadro;
	    return int (sprintf("%.0f", $num_molecules));
	}
	
	print "ERROR: internal error in get_initial_value_in_molecules(), exiting....\n";
	exit(1);
    }

    sub get_initial_value_in_molarity {
	my $self = shift;

	# don't care about units if initial value is zero
	if ($initial_value_of{ident $self} == 0) {
	    my $molarity = $initial_value_of{ident $self};
	    return $molarity;
	}

	if ($self->get_initial_value_units() =~ /molecules/ &&
	    $compartment_volume eq "NOT_SPECIFIED") {
	    print "ERROR: need to specify compartment volume to convert initial conditions to molarity\n";
	    exit(1);
	}
	if ($self->get_initial_value_units() eq "molecules") {
	    my $molarity = $initial_value_of{ident $self} / $compartment_volume / $avogadro;
	    return $molarity;
	}
	if ($self->get_initial_value_units() eq "uM") {
	    my $molarity = $initial_value_of{ident $self} * 1.0e-6;
	    return $molarity;
	}
	if ($self->get_initial_value_units() eq "M") {
	    my $molarity = $initial_value_of{ident $self};
	    return $molarity;
	}
	
	print "ERROR: internal error in get_initial_value_in_molecules(), exiting....\n";
	exit(1);
    }

#    sub DEMOLISH {
#      !!! if ever we wanted to delete a node but keep others,
#      !!! we would delete the appropriate element from @nodes
#      !!! using splice, then update the indices of elements following
#    }

}

# TESTING
sub run_testcases {
    print "Testing class: Node\n";

    print "Creating instance1 object: ";
    my $instance1 = Node->new({
	name => "A",
      });
    print _DUMP($instance1);
    print "instance count is ".Node->get_count()."\n";

    print "Creating instance2 object: ";
    my $instance2 = Node->new({
	name => "B",
      });

    print _DUMP($instance2);
    print "instance count is ".Node->get_count()."\n";

    print "Creating instance3 object: ";
    my $instance3 = Node->new({
	name => "C",
      });

    print _DUMP($instance3);
    print "instance count is ".Node->get_count()."\n";

    print "iterating through instance list...\n";
    foreach my $obj_ref (Node->get_list()) {
	print "ref: $obj_ref -- create reactions for ";
	print $obj_ref->get_name().":\n";
	print "".join "\n", map($_->get_source_line."\n",$obj_ref->get_create_reactions())."\n";
    }

    print "Destroying instance2\n";
    print "count before destroy is ".Node->get_count()."\n";
    $instance2->DESTROY();
    print "count after destroy is  ".Node->get_count()."\n";

    print "iterating through instance list again...\n";
    foreach my $obj_ref (Node->get_list()) {
	print "ref: $obj_ref\n";
	print $obj_ref->get_name()."\n"; 
    }

    print "Done testing class: Node\n";
}

# Package BEGIN must return true value
return 1;
