# Supplementary material for: Facile: a command-line network compiler for systems biology
Source: BMC Syst Biol. 2007 Aug 3;1:36. doi: 10.1186/1752-0509-1-36 (PMC1976619; doi:10.1186/1752-0509-1-36)
Supplement: Additional file 1 — Facile source code. the Perl source code for the Facile command-line tool. [file 1752-0509-1-36-S1.gz › facile_RELEASE_V20/Reaction.pm]

###############################################################################
## File:     Reaction.pm
## Synopsys: Class definition for a biochemical reaction.  A list
##           of objects created is maintained as a package global.
###############################################################################
## Detailed Description:
## ---------------------
## Uses inside-out object style and methods auto-generated by Class::Std.
###############################################################################
#-#$$##########################################################################
#- Concurrent Version System (CVS) information:
#----------------------------------------------
#- $RCSfile: Reaction.pm,v $
#- $Date: 2006/10/10 18:27:45 $
#- $Revision: 1.2 $
#- $Author: ollivier $
#  $Log: Reaction.pm,v $
#  Revision 1.2  2006/10/10 18:27:45  ollivier
#  -- New update_dependency_lists() routine.
#  -- Compute velocity in BUILD.
#  -- Miscellaneous other changes.
#
#  Revision 1.1  2006/09/25 21:59:39  ollivier
#  Creation
#
#-#$$##########################################################################

use strict;

package Reaction; {
    use Class::Std;

    # class data
    my @reactions = ();   # maintain list of reaction objects ordered and indexed by ID

    # object attributes

    # templates
#    my %X_of :ATTR(get => 'X', set => 'X', default => 'xxx'); # default value is xxx
#    my %Y_of :ATTR(get => 'X', set => 'X', init_arg => 'Y');  # with initialization argument

    # self-explanatory
    my %index_of                :ATTR(get => 'index', default => -1);
    my %substrate_names_ref_of  :ATTR(get => 'substrate_names_ref', init_arg => 'substrate_names_ref');
    my %product_names_ref_of    :ATTR(get => 'product_names_ref', init_arg => 'product_names_ref');
    my %rate_ref_of             :ATTR(get => 'rate_ref', init_arg => 'rate_ref');
    my %velocity_of             :ATTR(set => 'velocity', get => 'velocity');
    my %source_line_of          :ATTR(get => 'source_line', init_arg => 'source_line');
    my %is_rate_law_flag_of     :ATTR(get => 'is_rate_law_flag', init_arg => 'is_rate_law_flag');

    # list of reactions whose substrates are products or substrates of self
    my %dependent_reactions_ref_of :ATTR;

    # class methods
    sub get_list {
	my $class = shift;
	return @reactions;
    }

    sub get_count {
	my $class = shift;
	return (@reactions + 0);
    }

    sub update_dependency_lists {
	my $class = shift;
	# build list of nodes affected by reaction, removing duplicates
	# (i.e. if a node is both substrate and product)
	foreach my $reaction_ref (Reaction->get_list()) {
	    my %is_dependent_node;
	    foreach my $node_name (@{$reaction_ref->get_substrate_names_ref()}, @{$reaction_ref->get_product_names_ref()}) {
		$is_dependent_node{$node_name} = 1;
	    }
	    # !!! sort the keys ???
	    my @dependent_node_names = keys %is_dependent_node;

	    # build list of reactions affected by reaction, removing duplicates (i.e. if a node is both substrate and product)
	    # !!! (this list should really be built during parsing, not here) ???
	    my %is_dependent_reaction;
	    foreach my $dependent_node_name (@dependent_node_names) {
		my @destroy_reactions = Node->lookup_by_name($dependent_node_name)->get_destroy_reactions();
		foreach my $dependent_reaction_ref (@destroy_reactions) {
		    my $index = $dependent_reaction_ref->get_index();
		    $is_dependent_reaction{$index} = 1;
		}
	    }
	    # exclude reaction from its own dependency list
	    # !!! do we assume it is dependent on itself? -> not efficient for null substrate ???
	    # !!! sort the keys ???
	    @{$dependent_reactions_ref_of{ident $reaction_ref}} = grep(($_->get_index() != $reaction_ref->get_index()), map ($reactions[$_], keys %is_dependent_reaction));
	}
    }

    sub lookup_by_index {
	my $class = shift;
	my $index = shift;
	return $reactions[$index];
    }

    # instance methods
    sub BUILD {
        my ($self, $obj_ID, $arg_ref) = @_;
	$index_of{ident $self} = (@reactions + 0);

	# compute velocity term now, since we already have rate
	my $velocity = $arg_ref->{rate_ref}->get_name();  # velocity begins with name...
	my @substrates = @{$arg_ref->{substrate_names_ref}};
	#statement within if used to execute always.
	if ($arg_ref->{is_rate_law_flag} == 0) {
	    # not a rate-law, so equation is interpreted as mass-action, so velocity
	    # is computed as product of rate and substrate concentrations
	    for(my $j = 0; $j < @substrates; $j++){
		$velocity = $velocity . "*" . $substrates[$j];
	    }
	}
	# store velocity in object attribute
	$velocity_of{ident $self} = $velocity;

	# !!!  have a check on rate dimension here ???
	# should be 0 for rate law, and #substrates else

	# store reaction in class list
	push @reactions, $self;
    }

#    sub DEMOLISH {
#      !!! if ever we wanted to delete a reaction but keep others,
#      !!! we would delete the appropriate element from @reactions
#      !!! using splice, then update the indices of elements following
#    }

    sub get_dependency_list {
	my $self = shift;
	return @{$dependent_reactions_ref_of{ident $self}};
    }
}

# TESTING
sub run_testcases {
    print "Testing class: Reaction\n";

    print "Creating instance1 object: ";
    my $instance1 = Reaction->new({
       substrates => ["X","Y"],
       products => ["Z"],
       rate_name => "RATE1",
       rate_value => 1.0,
       source_line => "X + Y -> Z",
       is_rate_law_flag => 1,
      });
    print _DUMP($instance1);
    print "instance count is ".Reaction->get_count()."\n";

    print "Creating instance2 object: ";
    my $instance2 = Reaction->new({
       substrates => ["A","B"],
       products => ["C"],
       rate_name => "RATE2",
       rate_value => 10.0,
       source_line => "A + B -> C",
       is_rate_law_flag => 0,
      });

    print _DUMP($instance2);
    print "instance count is ".Reaction->get_count()."\n";

    print "Creating instance3 object: ";
    my $instance3 = Reaction->new({
       substrates => ["A","X"],
       products => ["C"],
       rate_name => "RATE3",
       rate_value => 5.0,
       source_line => "A + X -> C",
       is_rate_law_flag => 0,
      });

    print _DUMP($instance3);
    print "instance count is ".Reaction->get_count()."\n";

    print "iterating through instance list...\n";
    foreach my $obj_ref (Reaction->get_list()) {
	print "ref: $obj_ref\n";
	print $obj_ref->get_source_line()."\n"; 
    }

#    print "Destroying instance2\n";
#    print "count before destroy is ".Reaction->get_count()."\n";
#    $instance2->DESTROY();
#    print "count after destroy is  ".Reaction->get_count()."\n";

#    print "iterating through instance list again...\n";
#    foreach my $obj_ref (Reaction->get_list()) {
#	print "ref: $obj_ref\n";
#	print $obj_ref->get_source_line()."\n"; 
#    }

    print "Done testing class: Reaction\n";
}

# Package BEGIN must return true value
return 1;
