# Supplementary material for: Facile: a command-line network compiler for systems biology
Source: BMC Syst Biol. 2007 Aug 3;1:36. doi: 10.1186/1752-0509-1-36 (PMC1976619; doi:10.1186/1752-0509-1-36)
Supplement: Additional file 1 — Facile source code. the Perl source code for the Facile command-line tool. [file 1752-0509-1-36-S1.gz › facile_RELEASE_V20/SBML.pm]

###############################################################################
## File:     SBML.pm
## Synopsys: Export an SBML file.
###############################################################################
## Detailed Description:
## ---------------------
##
###############################################################################
#-#$$##########################################################################
#- Concurrent Version System (CVS) information:
#----------------------------------------------
#- $RCSfile: SBML.pm,v $
#- $Date: 2006/11/09 23:05:31 $
#- $Revision: 1.6 $
#- $Author: ollivier $
#  $Log: SBML.pm,v $
#  Revision 1.6  2006/11/09 23:05:31  ollivier
#  -- Don't dump eval result if LibSBML is not present
#
#  Revision 1.5  2006/11/06 23:25:13  ollivier
#  -- Fix compile-time check for LibSBML
#
#  Revision 1.4  2006/11/06 20:33:33  ollivier
#  -- Add compile-time check for LibSBML, issuing error if not present and -S switch used
#
#  Revision 1.3  2006/10/20 16:39:53  ollivier
#  -- Use molar units for initial values
#
#  Revision 1.2  2006/10/17 20:12:58  ollivier
#  -- Work in progress
#
#  Revision 1.1  2006/10/13 02:17:55  ollivier
#  Creation
#
#-#$$##########################################################################

package SBML;

use strict;
use vars qw(@ISA @EXPORT);

use Globals;

# imports LibSBML into current package if present
BEGIN {
    eval "use LibSBML";
    if ($@ eq "") {
	# successful import of LibSBML\n";
	$libSBML_unavailable = 0;
    } else {
	# couldn't load libSBML -- SBML export will be unavailable
        $libSBML_unavailable = 1;
######	print $@;   # print out error returned by eval()
    }
}

use Node;
use Variable;
use Reaction;

# Supports many formats to dump data structures into text
#use Data::Dumper;
#$Data::Dumper::Indent = 1;
#$Data::Dumper::Sortkeys = 1;

require Exporter;
@ISA = qw(Exporter);

# these subroutines are imported when you use XPP.pm
@EXPORT = qw(
	     generate_sbml_file_contents
	    );

sub generate_sbml_file_contents {
    my $model_name = shift;
    my $document = LibSBML::SBMLDocument->new();
    my $model = LibSBML::Model->new();

    $document->setModel($model);
    $model->setId($model_name);

    my $compartment = $model->createCompartment();
    $compartment->setId("main");

    foreach my $node_ref (Node->get_list()) {
	my $species = $model->createSpecies();
	$species->setId($node_ref->get_name());
	$species->setInitialAmount($node_ref->get_initial_value_in_molarity());
	$species->setCompartment("main");
    }

    foreach my $reaction_ref (Reaction->get_list()) {
	my $reaction = $model->createReaction();
	$reaction->setId("R".$reaction_ref->get_index());
	$reaction->setName($reaction_ref->get_source_line());
	foreach my $substrate_name (@{$reaction_ref->get_substrate_names_ref()}) {
	    my $species_reference = LibSBML::SpeciesReference->new($substrate_name);
	    $reaction->addReactant($species_reference);
	}
	foreach my $product_name (@{$reaction_ref->get_product_names_ref()}) {
	    my $species_reference = LibSBML::SpeciesReference->new($product_name);
	    $reaction->addProduct($species_reference);
	}	
	my $kinetic_law = LibSBML::KineticLaw->new();
	$kinetic_law->setFormula($reaction_ref->get_velocity());
	$reaction->setKineticLaw($kinetic_law);

	# for the rate, we have a different treatment depending if rate is an expression or not
	if ($reaction_ref->get_rate_ref()->get_is_expression_flag == 0) {
	    # create a local parameter for the reaction and set value to the constant
	    my $parameter = LibSBML::Parameter->new();
	    $parameter->setId($reaction_ref->get_rate_ref()->get_name());
	    $parameter->setValue($reaction_ref->get_rate_ref()->get_value());
	    $kinetic_law->addParameter($parameter);
	} else {
	    # create parameter and a global assignment rule for the parameter
	    my $parameter = LibSBML::Parameter->new();
	    $parameter->setId($reaction_ref->get_rate_ref()->get_name());
	    $parameter->setConstant(0);
	    $model->addParameter($parameter);
	    my $assignment_rule = LibSBML::AssignmentRule->new();
	    $assignment_rule->setVariable($reaction_ref->get_rate_ref()->get_name());
	    $assignment_rule->setFormula($reaction_ref->get_rate_ref()->get_value());
	    $model->addRule($assignment_rule);
	}
    }

    $document->checkConsistency();   # this generates warnings, errors, fatals

    print "Warnings: ".$document->getNumWarnings()."\n";
    $document->printWarnings(*STDIN);
    print "Errors: ".$document->getNumErrors()."\n";
    $document->printErrors(*STDIN);
    print "Fatals: ".$document->getNumFatals()."\n";
    $document->printFatals(*STDIN);

    my $writer = LibSBML::SBMLWriter->new();
    return $writer->writeToString($document);
}


sub run_testcase {
    my $document = LibSBML::SBMLDocument->new();
    my $model = LibSBML::Model->new();
    
    $document->setModel($model);

    $model->setId("test_model");
    my $species = $model->createSpecies();
    $species->setId("A");

    my $writer = LibSBML::SBMLWriter->new();
    
    print $writer->writeToString($document);
}

1;  # don't remove -- req'd for module to return true
