# Supplementary material for: Facile: a command-line network compiler for systems biology
Source: BMC Syst Biol. 2007 Aug 3;1:36. doi: 10.1186/1752-0509-1-36 (PMC1976619; doi:10.1186/1752-0509-1-36)
Supplement: Additional file 1 — Facile source code. the Perl source code for the Facile command-line tool. [file 1752-0509-1-36-S1.gz › facile_RELEASE_V20/Stoch.pm]

###############################################################################
## File:     Stoch.pm
## Synopsys: Export files required for system simulation with stoch.c program.
###############################################################################
## Detailed Description:
## ---------------------
##
###############################################################################
#-#$$##########################################################################
#- Concurrent Version System (CVS) information:
#----------------------------------------------
#- $RCSfile: Stoch.pm,v $
#- $Date: 2006/10/20 16:40:42 $
#- $Revision: 1.5 $
#- $Author: ollivier $
#  $Log: Stoch.pm,v $
#  Revision 1.5  2006/10/20 16:40:42  ollivier
#  -- Use number of molecules for initial values
#
#  Revision 1.4  2006/10/10 21:18:28  ollivier
#  -- printStochConverterFile() doesn't need or use parameter so removed it.
#
#  Revision 1.3  2006/10/10 18:30:32  ollivier
#  -- Move node ID assignment code here from RateEquations.
#  -- Re-worked code to use Reaction, Node, and Variable classes.
#  -- Various improvements and simplifications to improve clarity.
#
#  Revision 1.2  2006/09/25 22:00:35  ollivier
#  -- Changed code to use new reaction class in Reaction.pm
#
#  Revision 1.1  2006/09/22 16:52:29  ollivier
#  -- Creation.  Moved subs from RateEquations.pm in this module.
#
#  Revision 1.1  2006/09/21 20:05:31  ollivier
#  -- Creation.  Subroutines were moved out of RateEquations.pm to this file.
#
#-#$$##########################################################################

package Stoch;

use strict;
use vars qw(@ISA @EXPORT);

use Globals;

# Supports many formats to dump data structures into text
#use Data::Dumper;
#$Data::Dumper::Indent = 1;
#$Data::Dumper::Sortkeys = 1;

require Exporter;
@ISA = qw(Exporter);

@EXPORT = qw(
	     printStochSimulationInputFile
	     printStochConverterFile
	    );

#-------------------------------------------------------#
# Assigns ID numbers to nodes.  The ordering is         #
# special due to the requirements of the stochastic     #
# simulation input file.  Each promoter is listed first #
# immediately followed by associated complex nodes,     #
# and finally all remaining non promoter/complex        #
# nodes.                                                #
#-------------------------------------------------------#
sub AssignID {
    # First assign IDs to promoters and their associated complexes
    # (this ordering is required by simulation_input file)
    my $ID = 0;
    foreach my $promoter_ref (Node->get_promoters()) {
	$promoter_ref->set_ID($ID++);
	foreach my $complex_ref ($promoter_ref->get_associated_complexes()) {
	    $complex_ref->set_ID($ID++);
	}
    }
    # Next assign IDs to remaining nodes
    foreach my $node_ref (grep(!$_->is_promoter() && !$_->is_complex(), Node->get_list())) {
	$node_ref->set_ID($ID++);
    }
}

#---------------------------------------------------#
# Prints the stochastic simulation input file.      #
#---------------------------------------------------#
sub printStochSimulationInputFile {
    my $events = shift;

    # assign IDs to nodes
    AssignID();

    my $totalPromoters;
    my $totalSpecies;
    my $totalReactions;
    my $print;
    my $i = 0;
    my $j = 0;

    #-- this is the first section printed -- list of substrates and their concentrations
    #column 1:  initial value
    #column 2:  name of substrate
    #column 3:  associated promoter ID if complex, -1 otherwise
    #column 4:  replication time if promoter, 9999 otherwise
    #column 5:  reactantID
    $print .= "# Section I (substrates): iv, name, associated promoter (if complex), time (for promoter), ID\n";

    #loop through nodes sorted by ID number
    my @nodes = Node->get_list();
    my @ID_sorted_nodes = sort {$a->get_ID() <=> $b->get_ID()} @nodes;
    foreach my $node_ref (@ID_sorted_nodes) {
	my $ID = $node_ref->get_ID();
	my $node_name = $node_ref->get_name();
	my $initial_value = $node_ref->get_initial_value_in_molecules();
	my ($associated_promoter, $associated_promoter_ref, $associated_promoter_ID);
	$associated_promoter = $node_ref->get_associated_promoter();
	if (defined $associated_promoter) {
	    $associated_promoter_ref = Node->lookup_by_name($associated_promoter);
	    $associated_promoter_ID = $associated_promoter_ref->get_ID();
	} elsif ($node_ref->is_promoter()) {
	    $associated_promoter_ID = $ID;  # if promoter, stoch expects ass. ID to be promoter ID
	}
	my $replication_time = $node_ref->get_replication_time();
	$print .= "$initial_value\t";  #column1
	$print .= "$node_name\t"; #column2
	$print .= ($node_ref->is_complex() || $node_ref->is_promoter() ?
		   "$associated_promoter_ID\t" : "-1\t"); # column3
	$print .= ($node_ref->is_promoter() ? "$replication_time\t" : "9999\t");  # column4
	$print .= "$ID\t\n";  #column5
    }

    $totalPromoters = Node->get_promoters();
    $totalSpecies = Node->get_count();

    # end of first section printed

    #-- this is the second section printed:  list of (forward) reactions and (forward) rates
    #column 1:  reactantID for first reactant  (reactantIDs stored in %idHash)
    #column 2:  reactantID for second reactant
    #column 3:  reactantID for first product
    #column 4:  reactantID for second product
    #column 5:  reactantID for third product
    #column 6:  rate for reaction
    #column 7:  reactionID
    $print .= "# Section II (reactions): ID 1st reactant, 2nd reactant, 1st product, 2nd product, 3rd product, reaction rate, reaction ID\n";
    foreach my $reaction_ref (Reaction->get_list()) {
	$print .= printReactionForStochSimulationInputFile($reaction_ref);
    }

    $totalReactions = Reaction->get_count();

    #--- print third section  -- 
    # this is reaction dependency matrix giving the reactions that will change 
    # their probability of occurring if given reaction occurs
    # list the reaction ID's (i.e. the index) affected on each line, end each line with "P"
    $print .= "# Section III (dependency matrix): list ID of affected reactions\n";
    # call class method to compute the dependencies between reactions
    Reaction->update_dependency_lists();
    foreach my $reaction_ref (Reaction->get_list()) {
	# print out all the reactionID's affected by (and excluding) the current reaction
	my $reaction_index = $reaction_ref->get_index();
	foreach my $dependent_reaction_ref ($reaction_ref->get_dependency_list()) {
	    my $dependent_reaction_ID = $dependent_reaction_ref->get_index();
	    $print .= "$dependent_reaction_ID\t";
	}
	$print .= "P\n";
    }

    # section IV -- changing rate constant values during simulation
    #  for each reaction check if associated rate is an expression, if so evaluate new value
    $print .= "# Section IV (change values): reaction index, time of change, new value\n";
    if (defined $events) {
	$print .= "# event times: $events\n";
	foreach my $event_time (split(" ",$events)) {
	    $print .= "# change list for event t=$event_time\n";
	    foreach my $reaction_ref (Reaction->get_list()) {
		my $rate_name = $reaction_ref->get_rate_ref()->get_name();
		my $rate_value = $reaction_ref->get_rate_ref()->get_value();
		my $is_expression_flag = $reaction_ref->get_rate_ref()->get_is_expression_flag();
		my $reaction_ID = $reaction_ref->get_index();
		if ($is_expression_flag == 1) {
		    $print .= sprintf("%-8d %20le %20le   # $rate_name = $rate_value\n", $reaction_ID, $event_time, eval_expression($rate_value, $event_time));
		}
	    }
	}
    } else {
	$print .= "# (no event times given)\n";
    }

    #finally, we need to include a little header:
    my $header = $totalReactions . " " . $totalSpecies . " " . $totalPromoters ."\n";
    $print = "# Section 0 (header): no. reactions, no. species, no. promoters\n". $header . $print;
    return $print;
}

#---------------------------------------------------#
# Prints a line of section II of the stochastic     #
# simulation input file.                            #
#---------------------------------------------------#
sub printReactionForStochSimulationInputFile{
    my $reaction_ref = shift;
    my $reactionID = $reaction_ref->get_index();
    my $print;

    # check number of substrates
    if (@{$reaction_ref->get_substrate_names_ref()} > 2) {
	print "Error:  Cannot have more than 2 substrates for stochastic input.\n";
	exit(1);
    }
    # print IDs of substrates
    foreach my $substrate_name (@{$reaction_ref->get_substrate_names_ref()}) {
	my $substrate_ID = Node->lookup_by_name($substrate_name)->get_ID();
	$print .= "$substrate_ID\t";
    }
    # check that rates for bimolecular reactions are in the correct units
    # (even though it is a stochastic sim, bimolecular rate is still given in M^-1s^-1)
    # !!! ??? is this warning best printed when parsing or defining the variable ???
    # (same mistake could be made for other simulators!!!)
    if (!$quiet && ($reaction_ref->get_rate_ref()->get_dimension() == 2) && ($reaction_ref->get_rate_ref()->get_value() < $biRateThreshold)) {
	print "Warning: Low bimolecular reaction rate ".$reaction_ref->get_rate_ref()->get_name()." in reaction ".$reaction_ref->get_source_line()."\n";
	print "Warning: (bimolecular interactions should be in units of inverse molar inverse time)\n";
    }
    # print -1 when number of substrates smaller than 2
    for(my $k = 0; $k < 2 - (@{$reaction_ref->get_substrate_names_ref()}); $k++){
	$print .= "-1\t";  
    }

    # check number of products
    if (@{$reaction_ref->get_product_names_ref()} > 3) {
	print "Error:  Cannot have more than 3 products for stochastic input.\n";
	exit(1);
    }
    # print IDs of products
    foreach my $product_name (@{$reaction_ref->get_product_names_ref()}) {
	my $product_ID = Node->lookup_by_name($product_name)->get_ID();
	$print .= "$product_ID\t";
    }
    # print -1 when number of products smaller than 3
    for(my $k = 0; $k < 3 - (@{$reaction_ref->get_product_names_ref()}); $k++){
	$print .= "-1\t";  #print -1 if no additional products
    }

    # print reaction rates, evaluating expression if appropriate
    if ($reaction_ref->get_rate_ref()->get_is_expression_flag() == 0) {
	$print .= $reaction_ref->get_rate_ref()->get_value();  # prints value of rate constant
    } else {
	$print .= eval_expression($reaction_ref->get_rate_ref()->get_value(), 0);  # prints initial value of rate expression
    }

    # print reaction index
    $print .= "\t$reactionID";

    # print a comment giving reaction details
    $print .= " # " . join(" + ", @{$reaction_ref->get_substrate_names_ref()})." -> " .
                      join(" + ", @{$reaction_ref->get_product_names_ref()}).";";
    $print .= " ".$reaction_ref->get_rate_ref()->get_name()."=".$reaction_ref->get_rate_ref()->get_value()."\n";
    return $print;
}

#-----------------------------------------------------------------#
# Functions related to RATE EXPRESSIONS.                          #
#   square()                                                      #
#   eval_expression()                                             #
# Expressions can be any valid expressions (using MATLAB syntax). #
# When the stochastic simulator is used, the                      #
# expression must be evaluated at each event time                 #
# and the resulting rate passed to the stochastic                 #
# simulator via the simulation_input file's event                 #
# list.  To do this, we use perl's eval() function                #
# and supply a function mimicking any MATLAB                      #
# functions that appear in the evaluated expressions.             #
#-----------------------------------------------------------------#

# value of Matlab's PI
my $pi = "3\.1415926535898";

#--------------------------------------------------------------------------------#
# mimic MATLAB's square function, which has period 2*pi, range {-1,+1},
# changes at {0, pi, 2*pi, ...} (for duty cycle of 50%) and has duty cycle
# as second argument
# note that $pi is not exactly the same as Matlab's pi (one digit less precise)
# this was to prevent weird floating point effects
#--------------------------------------------------------------------------------#
sub square {
    my $t = shift;
    my $duty = shift;
    my ($phase, $phase_mod);
    my $return_val;

    if (!defined $duty) {
	$duty = 0.5 ;
    } else {
	$duty = $duty/100.0;
    }
    $phase = $t/2/$pi;  # unit period
    while($phase < 0) {$phase += 1.0;}  # don't want negative phase
    $phase_mod = $phase - int($phase);
    $return_val = (($phase_mod >= 0) && ($phase_mod < $duty)) ? 1 : -1;
#    print "t= $t, phase = $phase, phase_mod=$phase_mod, duty=$duty square(t)=$return_val\n";
    return $return_val;
}

#--------------------------------------------------------------------------------#
# Used to evaluate verbatim rate constants in equation file.  Any MATLAB         #
# functions which may appear in the supplied expression must have a              #
# corresponding function implemented in perl, e.g. square() function above.
#--------------------------------------------------------------------------------#
sub eval_expression {
    my $expression = shift;
    my $t = shift;
    $expression =~ s/\"//g; # strip off quotes
    $expression =~ s/t/\$t/g; # sub in current time
    $expression =~ s/pi/$pi/g; # sub in pi
    return eval("$expression");
}

#quick and dirty testing of eval_expression() and square()
#print eval_expression("0.5*(square(2*pi*t,30)+1)", 10.3) . "\n";
#print eval_expression("0.5*3.32e-06*(square(2.0*pi*(t-10.0)/40.0, 1.25)+1)", -45)."\n";
#print eval_expression("0.5*3.32e-06*(square(2.0*pi*(t-10.0)/40.0, 1.25)+1)", 9)."\n";
#print eval_expression("0.5*3.32e-06*(square(2.0*pi*(t-10.0)/40.0, 1.25)+1)", 10)."\n";
#print eval_expression("0.5*3.32e-06*(square(2.0*pi*(t-10.0)/40.0, 1.25)+1)", 10.5)."\n";
#print eval_expression("0.5*3.32e-06*(square(2.0*pi*(t-10.0)/40.0, 1.25)+1)", 10.51)."\n";
#exit;

#---------------------------------------------------#
# Prints the simdata Matlab converter script.       #
#---------------------------------------------------#
sub printStochConverterFile {
    my $print;

    my @node_names = Node->get_names();

    #********************************************************************#
    # $print returns Matlab script that converts simdata to variables   #         
    #********************************************************************#

    $print .= "% converts simulation output\n% assumes simulation time series data is in simdata variable\n\n";

    # first column of simdata (starting from index of 1) is time
    $print .= "t= simdata(:,1);\n";

    # the following 2*n columns (starting from index of 2) are node counts and concentrations
    # extract node count values from simdata
    for (my $i=0; $i < @node_names; $i++) {
	$print .= "$node_names[$i]= simdata(:,".($i+2).");\n";
    }
    # extract node concentration values from simdata
    $print .= "\n% concentrations\n"; 
    $print .= "if size(simdata,2) > ".(@node_names+1)."\n";
    for (my $i=0; $i < @node_names; $i++) {
	$print .= "    ".$node_names[$i]."conc= simdata(:,".(@node_names+$i+2).");\n";
    }

    $print .= "end;\n\n";
    return $print;
}


1;  # don't remove -- req'd for module to return true
