# Supplementary material for: Facile: a command-line network compiler for systems biology
Source: BMC Syst Biol. 2007 Aug 3;1:36. doi: 10.1186/1752-0509-1-36 (PMC1976619; doi:10.1186/1752-0509-1-36)
Supplement: Additional file 1 — Facile source code. the Perl source code for the Facile command-line tool. [file 1752-0509-1-36-S1.gz › facile_RELEASE_V20/Variable.pm]

###############################################################################
## File:     Variable.pm
## Synopsys: Class definition for a biochemical variable.  An ordered list of
##           class instances is created and maintained.
###############################################################################
## Detailed Description:
## ---------------------
## Uses inside-out object style and methods auto-generated by Class::Std.
##
## Maintains a list of all objects of the class.  If objects are reordered
## index_of attribute is updated appropriately.
###############################################################################
#-#$$##########################################################################
#- Concurrent Version System (CVS) information:
#----------------------------------------------
#- $RCSfile: Variable.pm,v $
#- $Date: 2006/11/21 20:39:16 $
#- $Revision: 1.3 $
#- $Author: ollivier $
#  $Log: Variable.pm,v $
#  Revision 1.3  2006/11/21 20:39:16  ollivier
#  -- Fix comments.
#
#  Revision 1.2  2006/10/24 23:46:16  ollivier
#  -- New variable type "other" used for variables declared independent
#     of a reaction.
#
#  Revision 1.1  2006/10/10 18:33:00  ollivier
#  -- Creation.  Information formerly stored in global variables now stored as class
#     attributes.
#
#  Revision 1.1  2006/09/25 21:59:39  ollivier
#  Creation
#
#-#$$##########################################################################

use strict;

package Variable; {
    use Class::Std;

    # class data
    # maintain list of reaction objects ordered and indexed by ID
    my @variables = ();
    # valid values of the type attribute
    my @types = ("rate", "moiety_total", "constrained_node_expression", "other");

    # object attributes

    # templates
#    my %X_of :ATTR(get => 'X', set => 'X', default => 'xxx'); # default value is xxx
#    my %Y_of :ATTR(get => 'X', set => 'X', init_arg => 'Y');  # with initialization argument

    my %index_of              :ATTR(get => 'index', default => -1);
    my %name_of               :ATTR(get => 'name', init_arg => 'name');
    my %value_of              :ATTR(get => 'value', set => 'value', init_arg => 'value');
    my %dimension_of          :ATTR(get => 'dimension', set => 'dimension', init_arg => 'dimension');
    my %type_of               :ATTR(get => 'type', init_arg => 'type');
    my %is_expression_flag_of :ATTR(get => 'is_expression_flag', init_arg => 'is_expression_flag');  # constant or expression?
    my %source_line_of        :ATTR(get => 'source_line', init_arg => 'source_line');
    my %is_bifurcation_parameter_flag_of :ATTR(get => 'is_bifurcation_parameter_flag', default => 0);

    # class methods
    sub get_list {
	my $class = shift;
	return @variables;
    }

    sub get_count {
	my $class = shift;
	return (@variables + 0);
    }

    sub get_names {
	my $class =shift;
	my @names = map($_->get_name(),@variables);
	return @names;
    }

    sub get_types {
	my $class = shift;
	return @types;
    }

    # returns object handle
    sub lookup_by_name {
	my $class = shift;
	my $name = shift;
	for (my $i=0; $i < @variables; $i++) {
	    if ($variables[$i]->get_name() eq $name) {
		return $variables[$i];
	    }
	}
	return undef;
    }

    # this function updates the index attribute of all variables
    # to match their position in @variables
    sub refresh_indices {
	my $class = shift;
	my @variables = Variable->get_list();
	for (my $i = 0; $i < @variables; $i++) {
	    my $variable_ref = $variables[$i];
	    $index_of{ident $variable_ref} = $i;
	}
    }

    #----------------------------------------------------------------------#
    # re-order the variable list so each expression is a function of       #
    # previously defined variables                                         #
    #----------------------------------------------------------------------#
    sub reorder_variable_list {
	my @variable_names = get_names();
	for (my $i=0; $i < @variable_names; $i++) {
	    my $variable_ref = lookup_by_name($variable_names[$i]);
	    my $variable_name = $variable_ref->get_name();
	    my $variable_value = $variable_ref->get_value();
	    my $is_expression_flag = $variable_ref->get_is_expression_flag();
	    if ($is_expression_flag == 1){ # if variable is an expression
		my @split_names=split(/\+|\-|\*|\/|\(|\)/,$variable_value); # split it
		foreach my $name (@split_names) {
		    # test if any split part of verbatim matches any entry in list of variables
		    if(grep($name eq $_, @variable_names[$i+1..$#variable_names])){
			# if it matches, reorder @variables and @variable_names
			push(@variable_names,$variable_names[$i]);
			splice(@variable_names,$i,1);
			push(@variables,$variables[$i]);
			splice(@variables,$i,1);
			$i--;
			last;
		    }
		}
	    }
	}
	# update index attribute given reordering occurred
	Variable->refresh_indices();
    }

    # instance methods
    sub BUILD {
        my ($self, $obj_ID, $arg_ref) = @_;
	$index_of{ident $self} = (@variables+0);
	# check if type is one of defined types, which we defined above
	if ((grep ($_ eq $arg_ref->{type}, @types)) != 1) {
	    print "ERROR: internal code error, unknown type \"".$arg_ref->{type}."\" for variable ".$arg_ref->{name}."\n";
	    exit(1);
	}

	# check that no variable already exists with the same name
	if (defined Variable->lookup_by_name($arg_ref->{name})) {
	    print "ERROR: can't create variable $arg_ref->{name} because there already exists one with the same name\n";
	    exit(1);
	}

	# push onto global list
	push @variables, $self;

    }

#    sub remove {
#      !!! if ever we wanted to delete a variable but keep others,
#      !!! we would delete the appropriate element from @variable
#      !!! using splice, then update the indices of elements following
#    }

    sub compare_value {
	my $self = shift;
	my $compare_value = shift;
	my $is_expression_flag = $is_expression_flag_of{ident $self};
	my $value = $value_of{ident $self};
	return ((!$is_expression_flag && $compare_value == $value) ||
		($is_expression_flag && $compare_value eq $value)) ? 1 : 0;
    }

    sub designate_as_bifurcation_parameter {
	my $self = shift;
	$is_bifurcation_parameter_flag_of{ident $self} = 1;
    }

}

# TESTING
sub run_testcases {
    print "Testing class: Variable\n";
    
    print "Creating instance1 object: ";
    my $instance1 = Variable->new({
       name => "f1",
       value => 1.0,
       type => "rate",
       dimension => 2,
       is_expression_flag => 0,
       source_line => "f1=1.0",
      });
    print _DUMP($instance1);
    print "instance count is ".Variable->get_count()."\n";

    print "Creating instance2 object: ";
    my $instance2 = Variable->new({
       name => "f2",
       value => 1.1,
       type => "rate",
       dimension => 1,
       is_expression_flag => 1,
       source_line => "f2=1.1",
      });

    print _DUMP($instance2);
    print "instance count is ".Variable->get_count()."\n";

    print "Creating instance3 object: ";
    my $instance3 = Variable->new({
       name => "f3",
       value => 1.5,
       type => "rate",
       dimension => 3,
       is_expression_flag => 0,
       source_line => "f3=1.5",
      });

    print _DUMP($instance3);
    print "instance count is ".Variable->get_count()."\n";

    print "iterating through instance list...\n";
    foreach my $obj_ref (Variable->get_list()) {
	print "ref: $obj_ref\n";
	print $obj_ref->get_source_line()."\n"; 
    }

#    print "Destroying instance2\n";
#    print "count before destroy is ".Variable->get_count()."\n";
#    $instance2->DESTROY();
#    print "count after destroy is  ".Variable->get_count()."\n";

#    print "iterating through instance list again...\n";
#    foreach my $obj_ref (Variable->get_list()) {
#	print "ref: $obj_ref\n";
#	print $obj_ref->get_source_line()."\n"; 
#    }

    print "testing get_names():\n";
    my @names = Variable->get_names();
    print join ",", @names ."\n";

    print "testing lookup_by_name():\n";

    my $lookup_result_ref = Variable->lookup_by_name("f3");
    if (defined $lookup_result_ref) {
	print "variable exists and has value ". Variable->lookup_by_name("f3")->get_value() ."\n";
    }
    print Data::Dumper::Dumper($lookup_result_ref);

    $lookup_result_ref = Variable->lookup_by_name("doesntexist");
    if (!defined $lookup_result_ref) {
	print "variable does not exist\n";
    }

    print "Done testing class: Variable\n";
}

# Package BEGIN must return true value
return 1;
