# Supplementary material for: Facile: a command-line network compiler for systems biology
Source: BMC Syst Biol. 2007 Aug 3;1:36. doi: 10.1186/1752-0509-1-36 (PMC1976619; doi:10.1186/1752-0509-1-36)
Supplement: Additional file 1 — Facile source code. the Perl source code for the Facile command-line tool. [file 1752-0509-1-36-S1.gz › facile_RELEASE_V20/example6.eqn]

# loop

A -> B;  f1=1.0
B -> C;  f2=f1
C -> D;  f3=f1
D -> A;  f4=f1

AUTO_VAR
c B

DATA:

A=10.0
