# Supplementary material for: Facile: a command-line network compiler for systems biology
Source: BMC Syst Biol. 2007 Aug 3;1:36. doi: 10.1186/1752-0509-1-36 (PMC1976619; doi:10.1186/1752-0509-1-36)
Supplement: Additional file 1 — Facile source code. the Perl source code for the Facile command-line tool. [file 1752-0509-1-36-S1.gz › facile_RELEASE_V20/example_cornish.eqn]

# Example from Cornish-Bowden & Hofmeyr 2002, J. Theo. Biol. 216:179
# Glycolysis network.  Should identify 3 constraints.
# 
g => a + h;	v1=1
a + g => b + h;	v2=1
b => c + d;	v3=1
c => d;		v4=1
c + k => f + j;	v7=1
d + j => e + k;	v5=1
e + h => g;	v6=1
f + h => g;	v8=1
h + h => i + g;	v9=1

INIT
b=2;
g=2;
h=2;
