# Supplementary material for: Facile: a command-line network compiler for systems biology
Source: BMC Syst Biol. 2007 Aug 3;1:36. doi: 10.1186/1752-0509-1-36 (PMC1976619; doi:10.1186/1752-0509-1-36)
Supplement: Additional file 1 — Facile source code. the Perl source code for the Facile command-line tool. [file 1752-0509-1-36-S1.gz › facile_RELEASE_V20/example_identical_binding_sites.eqn]

# File: example_identical_binding_sites.eqn
#
# example of two identical ligand binding sites
# (written as repeated reaction)
X + L   <-> XL;  f_xl = 10.0; b_xl = 1.0   # L binds to first binding site
X + L    -> XL;  f_xl; b_xl                # L binds to second binding site, non-reversible!
XL + L  <-> XLL; f_xl; b_xl                # X binds second ligand
