# Supplementary material for: Facile: a command-line network compiler for systems biology
Source: BMC Syst Biol. 2007 Aug 3;1:36. doi: 10.1186/1752-0509-1-36 (PMC1976619; doi:10.1186/1752-0509-1-36)
Supplement: Additional file 1 — Facile source code. the Perl source code for the Facile command-line tool. [file 1752-0509-1-36-S1.gz › facile_RELEASE_V20/example_loop_and_chain.eqn]

# This file exercises the moiety identification capabilities of equation convert

# A simple conversion loop
W1 -> X1;  f1=0.10
X1 -> Y1;  f2=f1
Y1 -> Z1;  f3=f1
Z1 -> W1;  f4=f1

# ??? should complain about redefining f3 here !!!
W2 -> X2;  f1
X2 -> Y2;  f2=f3
Y2 -> Z2;  f3=f1
Z2 -> W2;  f4=f1

# A chain of enzymatic reactions.
E0 + S0 <-> C0; kf0=1.0; kb0=0.1
C0 -> E0 + S1;  kp0=10.0

E1 + S1 <-> C1; kf1=1.1; kb1=0.11
C1 -> E1 + S2;  kp1=11.0

E2 + S2 <-> C2; kf2=1.2; kb2=0.12
C2 -> E2 + S3;  kp2="12.0*1/X1^2"

MOIETY
# specifying free variables as follows, to get W1_tot and W2_tot
#X1
#Y1
#Z1
independent X2
independent Y2
independent Z2
# specifying only the following constrained vars does not seem to work??
# bug fixed now it should...
dependent W1
#dependent W2

# Moiety identification should be E0_tot, E1_tot, E2_tot and S0_tot
# S0 is not contrained by following??!!
# bug fixed, now it should.
dependent E1
dependent E2
dependent S0
dependent E0

INIT

W1=1.0
W2=2.0

E0 = 0.10
E1 = 0.11
E2 = 0.12
S0 = 10.0
