# Supplementary material for: Facile: a command-line network compiler for systems biology
Source: BMC Syst Biol. 2007 Aug 3;1:36. doi: 10.1186/1752-0509-1-36 (PMC1976619; doi:10.1186/1752-0509-1-36)
Supplement: Additional file 1 — Facile source code. the Perl source code for the Facile command-line tool. [file 1752-0509-1-36-S1.gz › facile_RELEASE_V20/example_Markevich.eqn]

## Test file.  Dual phosphorylation-dephosphorylation cycle by 
## 2004 Markevich et al, JCB
## The dephos. steps are simplified.
## Notation: 
## K: MAPKK
## P3: MKP3
###

M + K <-> MK;	k1=1; k_1="3";
MK -> Mp + K;   k2=k_1
Mp + K <-> MpK; k3=1; k_3=k1;
MpK -> Mpp + K; k4="sin(k1^2.3*3)^k2";
##
Mpp + P3 <-> MppP3;	h1=1; h_1=1;
MppP3 -> Mp + P3;	my_h3=1;
Mp + P3 <-> MpP3;	h4=1; h_4="1";
MpP3 -> M + P3;		my_h6=1;

###################
BIFURC_PARAM
###################
K_tot # this works because K is specified as fixed in AUTO_VAR.
Mp_tot # this should generate a warning

###################
MOIETY
###################
independent varTest # does not exist as variable.  should give warning
dependent K, M, P3
dependent MK # should give warning because M & K are already constrained
