# Supplementary material for: Facile: a command-line network compiler for systems biology
Source: BMC Syst Biol. 2007 Aug 3;1:36. doi: 10.1186/1752-0509-1-36 (PMC1976619; doi:10.1186/1752-0509-1-36)
Supplement: Additional file 1 — Facile source code. the Perl source code for the Facile command-line tool. [file 1752-0509-1-36-S1.gz › facile_RELEASE_V20/example_michaelis_menten.eqn]

E+S <-> C; 	f= 1.5e6; b= 1e3
C -> P + E;		k= 1e3

INIT
E= 1uM
S= 1000uM

MOIETY
independent C, P
