# Supplementary material for: Facile: a command-line network compiler for systems biology
Source: BMC Syst Biol. 2007 Aug 3;1:36. doi: 10.1186/1752-0509-1-36 (PMC1976619; doi:10.1186/1752-0509-1-36)
Supplement: Additional file 1 — Facile source code. the Perl source code for the Facile command-line tool. [file 1752-0509-1-36-S1.gz › facile_RELEASE_V20/example_moiety_repeated_velocity.eqn]

# the purpose of this example is to check that
# the moiety analysis computes the correct stoichiometric
# matrix and constraints, for the special case where
# two different reactions have the same velocity
# and substrates
b -> c + d;f1=1
b -> e; f1

INIT
b = 100

MOIETY
independent e
