# Supplementary material for: Facile: a command-line network compiler for systems biology
Source: BMC Syst Biol. 2007 Aug 3;1:36. doi: 10.1186/1752-0509-1-36 (PMC1976619; doi:10.1186/1752-0509-1-36)
Supplement: Additional file 1 — Facile source code. the Perl source code for the Facile command-line tool. [file 1752-0509-1-36-S1.gz › facile_RELEASE_V20/example_PKC.eqn]

## Example file for eqnconvert.  A few constraints can be identified.
## Also, this file could be used as example for the output order issues.
## In particular, v10 & v8 depend on Ca or Ca_ER which will be constrained

### Gq model

### PLC
###======================
null -> null; C_GtPLC=0.07;

## IP3
###===================
null -> PIP2;k6_p="10-PIP2";
null -> null;k6_s=0.4;
null -> null;k6_m=0.4;     
PIP2->IP3 + DAG;k6="k6_s*C_GtPLC*Ca/(k6_m+Ca*C_GtPLC)";
IP3 -> null;k7=2;

### Calcium on cytosol and ER
###==========================================
Ca_ER => Ca;v8="(20*(IP3/(0.4+IP3))^4+0.01)*Ca_ER*(1-rop)";
###
Ca => Ca_ER;v10="40*Ca^2/(0.15^2+Ca^2)";
###

### IP3R
###=====================================
null -> rop;kg="Ca^4*(1-rop)";
rop -> null;F=0.02;

###DAG
###=================
DAG -> null;k12=0.7;
DAG + PKC <-> PKCt; k11=0.1; b11=70;
###========================================

INIT
PIP2=10;
Ca=0.1;
Ca_ER=1100;
PKC=1;

BIFURC_PARAM
C_GtPLC
k6_s
k6_m

MOIETY
independent Ca PKCt
