# Supplementary material for: Facile: a command-line network compiler for systems biology
Source: BMC Syst Biol. 2007 Aug 3;1:36. doi: 10.1186/1752-0509-1-36 (PMC1976619; doi:10.1186/1752-0509-1-36)
Supplement: Additional file 1 — Facile source code. the Perl source code for the Facile command-line tool. [file 1752-0509-1-36-S1.gz › facile_RELEASE_V20/repression.eqn]

# repression of reporter gene  
#
# D:   promoter
# C:   promoter/RNAP complex
# T:   transcribing RNAP
# mR:  mRNA
# mC1: mRNA/degradosome complex
# mC2: mRNA/ribosome complex
# mT:  translating ribosome
# A:   protein
# R:   repressor
# Z:   repressor/DNA complex

D <-> C		;f0= 0.42; b0= 0.1
C -> T D	;k0= 0.01
T -> mR		;v0= 0.3
mR -> mC1	;mf0= 0.114 
mC -> null 	;d0= 0.1	
mR <-> mC2	;mf1= 4.0; mb1= 0.4
mC2 -> mT mR	;k1= 0.3
mT -> A		;v1= 0.048
A -> null	;d1= 2.0e-4

# repression
R D <-> Z	;f2= 1.0e7; b2= 0.03

PROMOTERS
D; promoter_replication_time= 0.4
C; associated_promoter= D	
Z; associated_promoter= D

INIT
D= 1N
R= 100N
