# Supplementary material for: Facile: a command-line network compiler for systems biology
Source: BMC Syst Biol. 2007 Aug 3;1:36. doi: 10.1186/1752-0509-1-36 (PMC1976619; doi:10.1186/1752-0509-1-36)
Supplement: Additional file 1 — Facile source code. the Perl source code for the Facile command-line tool. [file 1752-0509-1-36-S1.gz › facile_RELEASE_V20/testMatlab.eqn]

#####################################################################################
# File:     testMatlab.eqn
# Synopsys: Equation file to test for proper generation of Matlab ODE sim scripts.
# Author:   J. Ollivier
#####################################################################################
#####################################################################################
# Concurrent Version System (CVS) information:
# --------------------------------------------
# $RCSfile: testMatlab.eqn,v $
# $Date: 2006/10/30 18:30:01 $
# $Revision: 1.5 $
# $Author: ollivier $
######################################################################################

null -> S0; sourceS0f=1 # constant source
null -> S1; func1="0.5*(square(2*pi*t/0.2) + 1)"  // time-varying source

# test empty lines
// test empty lines
\\ this line should be flagged because wrong comment format
              # test empty lines

S0 -> A; fa0=10
S0 -> A; fa0   # test duplicate line, and re-use of rate constant
S1 -> B; fb0=8
A + B -> C; f1=5; b1=0.1   # constant b1 should be unused
A   B <-> D; f2 = 60e-1; b2=0.02e+1
C -> null; sinkCf=10
null -> D; func2="0.5*(square(2*pi*t/0.2) + 1)"  # tracks total S1 created, initially
null -> X; sourceXf = 1; sourceXb = 99   // simple source, sourceXb should be unused
Y -> null ; sinkYf= 9; sinkYb =11      # simple sink, sinkYb rate should go unused
W <- null ; sourceWf = "sin(2*pi*t/0.1)"  ; sourceWb= "cos(t)"  # time-varying sink/source, sourceWb unused
null <- Z ; sinkZf=1; sinkZb=1.3   // simple sink, rate sinkZb should go unused

E -> F; ff = fa0    # testing re-use of rate constant
E -> G; gg = 0    # testing warning for zero constants
F<->G; hh=10; ii=5;

INIT:
E=10.2e+1;
Y =   0.44e+1   
Z=5.5
A;
C
ZZZ=1      # this should generate a warning because does not appear in equations
