# Supplementary material for: Facile: a command-line network compiler for systems biology
Source: BMC Syst Biol. 2007 Aug 3;1:36. doi: 10.1186/1752-0509-1-36 (PMC1976619; doi:10.1186/1752-0509-1-36)
Supplement: Additional file 1 — Facile source code. the Perl source code for the Facile command-line tool. [file 1752-0509-1-36-S1.gz › facile_RELEASE_V20/testStoch.eqn]

# Exporting equations from database to eqnconvert
# Catalytic reactions
GEF_0 + GTPase_00 <-> GEF_GTPase_0000_000; fc0000=1000000; bc0000=1e-06
GEF_GTPase_0000_000 -> GEF_0 + GTPase_10; pc0000=500
GTPase_10 <-> GTPase_0000_10; fc0001=500000; bc0001=0
GTPase_0000_10 -> GTPase_00; pc0001=1
# Binding reactions
# Reverse reactions
# Done exporting equations from database to eqnconvert

# Appending custom reactions
null -> GEF_0; impulse_source_GEF_0="0.5*2000*(square(2*pi*(t-10)/40, 1.25)+1)"
GEF_0 -> null; wash_sink_GEF_0="0.5*100*(square(2*pi*(t-20)/40, 50)+1)"
INIT:
GEF_0 = 0;
GTPase_00 = 1000N;
