# Supplementary material for: Facile: a command-line network compiler for systems biology
Source: BMC Syst Biol. 2007 Aug 3;1:36. doi: 10.1186/1752-0509-1-36 (PMC1976619; doi:10.1186/1752-0509-1-36)
Supplement: Additional file 1 — Facile source code. the Perl source code for the Facile command-line tool. [file 1752-0509-1-36-S1.gz › facile_RELEASE_V20/example_moiety_repeated_velocity.cmd]

#!/bin/bash
#####################################################################################
# File:     example_moiety_repeated_velocity.cmd
# Synopsys: Bash script file to run example_moiety_repeated_velocity.eqn testcase.
# Author:   J. Ollivier
#####################################################################################
#####################################################################################
# Concurrent Version System (CVS) information:
# --------------------------------------------
# $RCSfile: example_moiety_repeated_velocity.cmd,v $
# $Date: 2006/11/21 20:40:31 $
# $Revision: 1.3 $
# $Author: ollivier $
######################################################################################

cvs edit example_moiety_repeated_velocity.log
cvs edit example_moiety_repeated_velocity.c
cvs edit example_moiety_repeated_velocity.ma

rm -f example_moiety_repeated_velocity.log example_moiety_repeated_velocity.c example_moiety_repeated_velocity.ma
./facile.pl -a -o example_moiety_repeated_velocity example_moiety_repeated_velocity.eqn 2>&1 | tee -a example_moiety_repeated_velocity.log
./facile.pl example_moiety_repeated_velocity.eqn 2>&1 | tee -a example_moiety_repeated_velocity.log

#echo "***********************************************************************************************"
#echo "PLEASE VIEW MATLAB RESULTS, THEN TYPE EXIT AND INSPECT DIFFERENCES IN FILE OUTPUT FOR PROBLEMS."
#echo "***********************************************************************************************"
#matlab -nojvm -nosplash -logfile example_moiety_repeated_velocityScript.log -r example_moiety_repeated_velocityScript 2>&1 | tee -a example_moiety_repeated_velocity.log

# TOO MANY DIFFERENCES
#echo "Executing diff to CVS HEAD"
echo "WARNING: The reference C file is NOT correct"
tkdiff example_moiety_repeated_velocity.log
tkdiff example_moiety_repeated_velocity.c
tkdiff example_moiety_repeated_velocity.ma

echo "If there are no problems, you are now ready to commit source code and log files"
