# Supplementary material for: Facile: a command-line network compiler for systems biology
Source: BMC Syst Biol. 2007 Aug 3;1:36. doi: 10.1186/1752-0509-1-36 (PMC1976619; doi:10.1186/1752-0509-1-36)
Supplement: Additional file 1 — Facile source code. the Perl source code for the Facile command-line tool. [file 1752-0509-1-36-S1.gz › facile_RELEASE_V20/run_testcases.cmd]

#!/bin/bash
#####################################################################################
# File:     run_testcases.cmd
# Synopsys: Bash script file to run testcases for this module.
# Author:   J. Ollivier
#####################################################################################
#####################################################################################
# Concurrent Version System (CVS) information:
# --------------------------------------------
# $RCSfile: run_testcases.cmd,v $
# $Date: 2006/10/12 00:12:52 $
# $Revision: 1.3 $
# $Author: ollivier $
######################################################################################

./testMatlab.cmd
./testStoch.cmd

./example_cornish.cmd
./example_loop_and_chain.cmd
./example_moiety_repeated_velocity.cmd
./example_dimerization.cmd
./example_Markevich.cmd
./example_PKC.cmd
