# Supplementary material for: Facile: a command-line network compiler for systems biology
Source: BMC Syst Biol. 2007 Aug 3;1:36. doi: 10.1186/1752-0509-1-36 (PMC1976619; doi:10.1186/1752-0509-1-36)
Supplement: Additional file 1 — Facile source code. the Perl source code for the Facile command-line tool. [file 1752-0509-1-36-S1.gz › facile_RELEASE_V20/testMatlab.cmd]

#!/bin/bash
#####################################################################################
# File:     testMatlab.cmd
# Synopsys: Bash script file to run eqnconvert Matlab testcase.
# Author:   J. Ollivier
#####################################################################################
#####################################################################################
# Concurrent Version System (CVS) information:
# --------------------------------------------
# $RCSfile: testMatlab.cmd,v $
# $Date: 2006/11/21 20:40:31 $
# $Revision: 1.5 $
# $Author: ollivier $
######################################################################################

cvs edit testMatlab.log
cvs edit testMatlabScript.log
cvs edit testMatlab.m
cvs edit testMatlabDriver.m
cvs edit testMatlab_r.m
cvs edit testMatlab_s.m

rm -f testMatlab.log testMatlabScript.log testMatlab.m testMatlabDriver.m testMatlab_r.m testMatlab_s.m
./facile.pl -m -t 5.0 -v "[t0 tf]" -o testMatlab testMatlab.eqn 2>&1 | tee -a testMatlab.log

echo "***********************************************************************************************"
echo "PLEASE VIEW MATLAB RESULTS, THEN TYPE EXIT AND INSPECT DIFFERENCES IN FILE OUTPUT FOR PROBLEMS."
echo "***********************************************************************************************"
matlab -nojvm -nosplash -logfile testMatlabScript.log -r testMatlabScript 2>&1 | tee -a testMatlab.log

# TOO MANY DIFFERENCES
#echo "Executing diff to CVS HEAD"
tkdiff testMatlab.log
tkdiff testMatlabScript.log
tkdiff testMatlab.m
tkdiff testMatlabDriver.m
tkdiff testMatlab_r.m
tkdiff testMatlab_s.m

echo "If there are no problems, you are now ready to commit source code and log files"
