# Supplementary material for: Facile: a command-line network compiler for systems biology
Source: BMC Syst Biol. 2007 Aug 3;1:36. doi: 10.1186/1752-0509-1-36 (PMC1976619; doi:10.1186/1752-0509-1-36)
Supplement: Additional file 1 — Facile source code. the Perl source code for the Facile command-line tool. [file 1752-0509-1-36-S1.gz › facile_RELEASE_V20/testStoch.cmd]

#!/bin/bash
#####################################################################################
# File:     testStoch.cmd
# Synopsys: Bash script file to run eqnconvert stochastic output testcase.
# Author:   J. Ollivier
#####################################################################################
#####################################################################################
# Concurrent Version System (CVS) information:
# --------------------------------------------
# $RCSfile: testStoch.cmd,v $
# $Date: 2006/11/21 20:40:31 $
# $Revision: 1.6 $
# $Author: ollivier $
######################################################################################

cvs edit testStoch.log

cvs edit testStoch_simulation_input
cvs edit testStoch_convert.m

cvs edit repression_simulation_input
cvs edit repression_convert.m

rm -f testStoch.log testStoch_simulation_input testStoch_convert.m repression_simulation_input repression_convert.m
./facile.pl -e "10 10.5 20" -s -o testStoch testStoch.eqn 2>&1 | tee -a testStoch.log
./facile.pl -s -o repression repression.eqn 2>&1 | tee -a testStoch.log
echo "Please inspect differences in file output for problems."

# TOO MANY DIFFERENCES
#echo "Executing diff to CVS HEAD"
tkdiff testStoch.log
tkdiff testStoch_simulation_input
tkdiff testStoch_convert.m
tkdiff repression_simulation_input
tkdiff repression_convert.m

echo "If there are no problems, you are now ready to commit source code and log files"
